# Supplementary material for: vClean: assessing virus sequence contamination in viral genomes
Source: NAR Genom Bioinform. 2025 Jan 7;7(1):lqae185. doi: 10.1093/nargab/lqae185 (PMC11704788; doi:10.1093/nargab/lqae185)
Supplement: lqae185_Supplemental_Files [file lqae185_supplemental_files.zip]

Archive with 2 entries (2 files):
- Supplementary_Data_ver24_rev2_resubmit.pdf
- Supplementary_tables_rev1_ver1.xlsx
