# Supplementary material for: vClean: assessing virus sequence contamination in viral genomes
Source: NAR Genom Bioinform. 2025 Jan 7;7(1):lqae185. doi: 10.1093/nargab/lqae185 (PMC11704788; doi:10.1093/nargab/lqae185)
Supplement: lqae185_Supplemental_Files [file lqae185_supplemental_files.zip › Supplementary_tables_rev1_ver1.xlsx]

## Sheet: Table S1
	V4	SingleMulti	V3	Counts	SumCounts	single_rate	Description	Set	InterPro link	category	sub-category	Pfam type
1	PF01807.23	Single	zf-CHC2	1285	1285	1	involved in DNA binding in DNA primases.	Zn_Beta_Ribbon	https://www.ebi.ac.uk/interpro/entry/pfam/PF01807/	primase		Domain
2	PF09588.13	Single	YqaJ	3885	3899	0.996409	YqaJ-like viral recombinase domain	PDDEXK	https://www.ebi.ac.uk/interpro/entry/pfam/PF09588/	recombinase		Domain
3	PF10686.12	Single	YAcAr	668	670	0.997015	toxin ?	SLOG	https://www.ebi.ac.uk/interpro/entry/pfam/PF10686/			family
4	PF08774.14	Single	VRR_NUC	1340	1342	0.99851	restriction endonuclease-like fold families	PDDEXK	https://www.ebi.ac.uk/interpro/entry/pfam/PF08774/	restriction-enzyme		Domain
5	PF03167.22	Single	UDG	566	566	1	DNA glycosylase	UDG	https://www.ebi.ac.uk/interpro/entry/pfam/PF03167/	glycosylase		Domain
6	PF13155.9	Single	Toprim_2	1021	1023	0.998045	Toprim-like proteins	Toprim-like	https://www.ebi.ac.uk/interpro/entry/pfam/PF13155/			Family
7	PF03237.18	Single	Terminase_6N	7602	7635	0.995678	Large Terminase, N-terminal (ATP)	P-loop_NTPase	https://www.ebi.ac.uk/interpro/entry/pfam/PF03237/			Domain
8	PF17289.5	Single	Terminase_6C	1960	1968	0.995935	Large Terminase, C-terminal (Rnase_H) ribo-nuclease	Rnase_H	https://www.ebi.ac.uk/interpro/entry/pfam/PF17289/			Domain
9	PF05119.15	Single	Terminase_4	1181	1191	0.991604	small terminase		https://www.ebi.ac.uk/interpro/entry/pfam/PF05119/			family
10	PF17288.5	Single	Terminase_3C	618	618	1	(Large) Terminase RNAse_H (ribo-nuclease)	Rnase_H	https://www.ebi.ac.uk/interpro/entry/pfam/PF17288/			Domain
11	PF20441.1	Single	TerL_nuclease	3181	3193	0.996242	Large Terminase (Rnase_H, endocunclease domain)	Rnase_H	https://www.ebi.ac.uk/interpro/entry/pfam/PF20441/			Domain
12	PF03354.18	Single	TerL_ATPase	924	926	0.99784	Large Terminase, TerL ATPase	P-loop_NTPase	https://www.ebi.ac.uk/interpro/entry/pfam/PF03354/			Domain
13	PF00565.20	Single	SNase	697	697	1	nuclease homologue	Tudor	https://www.ebi.ac.uk/interpro/entry/pfam/PF00565/			Domain
14	PF02463.22	Single	SMC_N	644	648	0.993827	P-loop NT∏ase		https://www.ebi.ac.uk/interpro/entry/pfam/PF02463/			Domain
15	PF05866.14	Single	RusA	4091	4115	0.994168	Endodeoxyribonuclease (Holliday junction resolvase like protein) endonuclease		https://www.ebi.ac.uk/interpro/entry/pfam/PF05866/			family
16	PF10127.12	Single	RlaP	542	542	1	RNA repair pathway DNA polymerase beta family	RlaP	https://www.ebi.ac.uk/interpro/entry/pfam/PF10127/			family
17	PF07508.16	Single	Recombinase	655	661	0.990923	recombinase		https://www.ebi.ac.uk/interpro/entry/pfam/PF07508/	recombinase		Domain	通常、Pfam:PF00239と関連して、様々な細菌やファージの移動性遺伝要素の推定インテグラーゼ/レコンビナーゼに見出されます。
18	PF16786.8	Single	RecA_dep_nuc	519	521	0.996161	Recombination enhancement, RecA-dependent nuclease	His-Me_finger	https://www.ebi.ac.uk/interpro/entry/pfam/PF16786/			Domain
19	PF04098.18	Single	Rad52_Rad22	568	570	0.996491	family double-strand break repair protein : RecA-dependent and RecA-independent DNA recombination pathways. This family includes proteins related to Rad52 [PMID:11914131].	DSRM	https://www.ebi.ac.uk/interpro/entry/pfam/PF04098/			family
20	PF03013.17	Single	Pyr_excise	693	695	0.997122	Pyrimidine dimer DNA glycosylase	Pyr_excise	https://www.ebi.ac.uk/interpro/entry/pfam/PF03013/			Domain
21	PF01503.20	Single	PRA-PH	689	689	1	This enzyme catalyses the second step in the histidine biosynthetic pathway.	MazG	https://www.ebi.ac.uk/interpro/entry/pfam/PF01503/			family
22	PF09524.13	Single	Phg_2220_C	528	530	0.996226	Conserved phage C-terminus, functions are unkown	Phg_2220_C	https://www.ebi.ac.uk/interpro/entry/pfam/PF09524/			Domain
23	PF13550.9	Single	Phage-tail_3	1148	1150	0.998261	Putative phage tail protein	Phage_barrel	https://www.ebi.ac.uk/interpro/entry/pfam/PF13550/			Domain
24	PF08890.14	Single	Phage_TAC_5	523	525	0.99619	Phage XkdN-like tail assembly chaperone protein, TAC	Phage_TACs	https://www.ebi.ac.uk/interpro/entry/pfam/PF08890/			family
25	PF05396.14	Single	Phage_T7_Capsid	1001	1007	0.994042
26	PF11134.11	Single	Phage_stabilise	776	782	0.992327
27	PF16945.8	Single	Phage_r1t_holin	1075	1075	1	family of putative phage r1t holins from lactococcus	Phage_r1t_holin	https://www.ebi.ac.uk/interpro/entry/pfam/PF16945/			family
28	PF10076.12	Single	Phage_Mu_Gp48	693	693	1	hypothetical and putative bacteriophage tail proteins	Phage_Mu_Gp48	https://www.ebi.ac.uk/interpro/entry/pfam/PF10076/			family
29	PF04233.17	Single	Phage_Mu_F	4602	4612	0.997832	This family is possibly a minor head protein	Phage_Mu_F	https://www.ebi.ac.uk/interpro/entry/pfam/PF04233/			family
30	PF05105.15	Single	Phage_holin_4_1	1700	1716	0.990676
31	PF04531.16	Single	Phage_holin_1	717	719	0.997218	holins is found in several staphylococcal and streptococcal bacteriophages	Phage_holin_1	https://www.ebi.ac.uk/interpro/entry/pfam/PF04531/			family
32	PF05521.14	Single	Phage_H_T_join	1480	1494	0.990629
33	PF06810.14	Single	Phage_GP20	1932	1938	0.996904	Phage minor structural protein GP20, The function of this family is unknown	Phage_GP20	https://www.ebi.ac.uk/interpro/entry/pfam/PF06810/			family
34	PF05367.14	Single	Phage_endo_I	905	911	0.993414
35	PF05135.16	Single	Phage_connect_1	1224	1228	0.996743	head-tail connector proteins related to gp6 from bacteriophage HK97	YqbG	https://www.ebi.ac.uk/interpro/entry/pfam/PF05135/			Domain
36	PF04717.15	Single	Phage_base_V	596	600	0.993333
37	PF14550.9	Single	Peptidase_S78_2	2050	2056	0.997082	Putative phage serine protease, the domain is associated with a SAM-dependent methyltransferase	Peptidase_SH	https://www.ebi.ac.uk/interpro/entry/pfam/PF14550/			family
38	PF04586.20	Single	Peptidase_S78	3814	3850	0.990649
39	PF03420.16	Single	Peptidase_S77	604	604	1	Prohead core protein serine protease	Peptidase_SH	https://www.ebi.ac.uk/interpro/entry/pfam/PF03420/			family
40	PF13539.9	Single	Peptidase_M15_4	1428	1430	0.998601	D-alanyl-D-alanine carboxypeptidase, part of the peptidase M15 family	Pepidase_MD	https://www.ebi.ac.uk/interpro/entry/pfam/PF13539/			family
41	PF10124.12	Single	Mu-like_gpT	589	593	0.993255
42	PF12691.10	Single	Minor_capsid_3	508	512	0.992188
43	PF11114.11	Single	lea	1393	1399	0.995711	The genomes carrying the genes usually have three similar proteins adjacent to each other, hence this one being named as No.2.	Minor_capsid_2	https://www.ebi.ac.uk/interpro/entry/pfam/PF11114/			family
44	PF18857.4	Single	LPD38	1058	1066	0.992495
45	PF01726.19	Single	LexA_DNA_bind	513	513	1	DNA binding domain of the LexA SOS regulon repressor	NexA_DNA_bind	https://www.ebi.ac.uk/interpro/entry/pfam/PF01726/			Domain
46	PF01695.20	Single	IstB_IS21	1722	1739	0.990224
47	PF14090.9	Single	HTH_39	1667	1677	0.994037
48	PF04883.15	Single	HK97-gp10_like	1152	1154	0.998267	Bacteriophage HK97-gp10, putative tail-component. It may be a tail component.	Phage_tail	https://www.ebi.ac.uk/interpro/entry/pfam/PF04883/			family
49	PF00271.34	Single	Helicase_C	1035	1039	0.99615	Helicase conserved C-terminal domain	P-loop_NTPase	https://www.ebi.ac.uk/interpro/entry/pfam/PF00271/			Domain
50	PF01227.25	Single	GTP_cyclohydroI	697	703	0.991465
51	PF11351.11	Single	GTA_holin_3TM	1789	1803	0.992235
52	PF04965.17	Single	GPW_gp25	791	797	0.992472
53	PF20454.1	Single	GpA_nuclease	504	506	0.996047	Terminase large subunit gpA, endonuclease domain	P-loop_NTPase	https://www.ebi.ac.uk/interpro/entry/pfam/PF20454/			Domain
54	PF05876.15	Single	GpA_ATPase	816	816	1	Phage terminase large subunit gpA, ATPase domain	P-loop_NTPase	https://www.ebi.ac.uk/interpro/entry/pfam/PF05876/			Domain
55	PF17338.5	Single	GP88	598	600	0.996667	unknown function is found in Bacteria.	ー	https://www.ebi.ac.uk/interpro/entry/pfam/PF17338/			family
56	PF08804.13	Single	gp32	865	873	0.990836
57	PF16677.8	Single	GP3_package	1580	1588	0.994962
58	PF18352.4	Single	Gp138_N	843	843	1	Gp138 N-terminal domain. Gp138 is thought to be involved in the process of opening the host cell membrane during infection	OB	https://www.ebi.ac.uk/interpro/entry/pfam/PF18352/			Domain
59	PF06074.15	Single	DUF935	686	692	0.991329
60	PF06048.14	Single	DUF927	933	941	0.991498
61	PF20106.2	Single	DUF6496	665	667	0.997001	Family of unknown function (DUF6496)	ー	https://www.ebi.ac.uk/interpro/entry/pfam/PF20106/			family
62	PF19905.2	Single	DUF6378	1667	1679	0.992853
63	PF19846.2	Single	DUF6321	2247	2255	0.996452	Domain of unknown function (DUF6321)	ー	https://www.ebi.ac.uk/interpro/entry/pfam/PF19846/			Domain
64	PF19263.2	Single	DUF5906	2078	2084	0.997121	This family is a P-loop member whose proteins are thought to be SF3 helicases	P-loop_NTPase	https://www.ebi.ac.uk/interpro/entry/pfam/PF19263/			family
65	PF19174.3	Single	DUF5856	631	635	0.993701
66	PF18932.3	Single	DUF5681	516	516	1	Family of unknown function (DUF5681)	ー	https://www.ebi.ac.uk/interpro/entry/pfam/PF18932/			family
67	PF18925.3	Single	DUF5675	1189	1199	0.99166
68	PF14297.9	Single	DUF4373	811	811	1	Domain of unknown function (DUF4373)	HTH	https://www.ebi.ac.uk/interpro/entry/pfam/PF14297/			family
69	PF14265.9	Single	DUF4355	708	708	1	Domain of unknown function (DUF4355)	ー	https://www.ebi.ac.uk/interpro/entry/pfam/PF14265/			family
70	PF13554.9	Single	DUF4128	744	750	0.992
71	PF13264.9	Single	DUF4055	917	921	0.995657	Domain of unknown function (DUF4055)	ー	https://www.ebi.ac.uk/interpro/entry/pfam/PF13264/			family
72	PF13262.9	Single	DUF4054	1095	1097	0.998177	Protein of unknown function (DUF4054)	ー	https://www.ebi.ac.uk/interpro/entry/pfam/PF13262/			family
73	PF13148.9	Single	DUF3987	964	970	0.993814
74	PF12957.10	Single	DUF3846	534	538	0.992565
75	PF12684.10	Single	DUF3799	2513	2527	0.99446
76	PF11753.11	Single	DUF3310	4187	4215	0.993357
77	PF10934.11	Single	DUF2634	641	643	0.99689	Protein of unknown function (DUF2634), related, xkdS	ー	https://www.ebi.ac.uk/interpro/entry/pfam/PF10934/			family
78	PF11041.11	Single	DUF2612	1039	1043	0.996165	Protein of unknown function (DUF2612)	ー	https://www.ebi.ac.uk/interpro/entry/pfam/PF11041/			family
79	PF09950.12	Single	DUF2184	898	906	0.99117
80	PF09393.13	Single	DUF2001	552	552	1	Phage tail tube protein, phage tail tube proteins including protein XkdM	Phage_barrel	https://www.ebi.ac.uk/interpro/entry/pfam/PF09393/			family
81	PF07087.14	Single	DUF1353	735	739	0.994587
82	PF07083.14	Single	DUF1351	863	867	0.995386	Protein of unknown function (DUF1351)	ー	https://www.ebi.ac.uk/interpro/entry/pfam/PF07083/			family
83	PF06356.14	Single	DUF1064	2004	2020	0.992079
84	PF03796.18	Single	DnaB_C	7497	7559	0.991798
85	PF01653.21	Single	DNA_ligase_aden	720	720	1	NAD-dependent DNA ligase adenylation domain	DNA_ligase	https://www.ebi.ac.uk/interpro/entry/pfam/PF01653/			Domain
86	PF18909.3	Single	dGTP_diPhyd_N	1849	1859	0.994621
87	PF08706.14	Single	D5_N	550	550	1	D5 N terminal like, P4 DNA primases	ー	https://www.ebi.ac.uk/interpro/entry/pfam/PF08706/			Domain
88	PF04865.17	Single	Baseplate_J	2997	3025	0.990744
89	PF07728.17	Single	AAA_5	1024	1032	0.992248
90	PF13614.9	Single	AAA_31	1008	1008	1	a wide variety of AAA domains	P-loop_NTPase	https://www.ebi.ac.uk/interpro/entry/pfam/PF13614/			Domain
91	PF13481.9	Single	AAA_25	3234	3264	0.990809
92	PF13479.9	Single	AAA_24	4945	4981	0.992773
93	PF13476.9	Single	AAA_23	1329	1331	0.998497	AAA_23	P-loop_NTPase	https://www.ebi.ac.uk/interpro/entry/pfam/PF13476/			Domain
94	PF02739.19	Single	5_3_exonuc_N	2172	2188	0.992687

## Sheet: Table S2
Study Acronym or Description	Reference	Reads Accession IDs	Reads Source
GOV2 (Global Ocean Viromes 2.0)	Gregory et al., 2019	ERS478007, ERS478052, ERS488253, ERS488340, ERS488354, ERS488499, ERS488518, ERS488589, ERS488613, ERS488636, ERS488701, ERS488737, ERS488757, ERS488867, ERS489059, ERS489148, ERS489257, ERS489285, ERS489332, ERS489552, ERS489603, ERS489724, ERS489867, ERS489904, ERS489943, ERS490026, ERS490142, ERS490180, ERS490285, ERS490320, ERS490346, ERS490452, ERS490494, ERS490522, ERS490557, ERS490610, ERS…	https://www.ebi.ac.uk/ena/browser/home
SVGs (Single-virus genomics)	Yohei and Ryota et al., 2024	SRX22730477-SRX22731216	https://www.ncbi.nlm.nih.gov/sra

## Sheet: Table S3
bin_id	contig_length	provirus	proviral_length	gene_count	viral_genes	host_genes	checkv_quality	miuvig_quality	completeness	completeness_method	contamination	kmer_freq	warnings	X	y_pred1	y_pred2	y_pred3	y_pred4	y_pred5	result_prediction	y_ave	num_seqs	sum_len	min_len	avg_len	sum_completeness	gc_var	gc_max_min	cpg_var	cpg_max_min	skew_var	skew_max_min	tetra_pca	mm_tetra_pca	tetra_cos_mm	penta_pca	mm_penta_pca	penta_cos_mm	overlap_singl_like_gene	codon_pca	mm_codon_pca	codon_cos_mm	redundunt_protein	all_contigs_VC	longest_contigs_VC	after_vClean_VC
vRhyme_bin_10000	33198	No	NA	46	10	0	Medium-quality	Genome-fragment	68.25	AAI-based (high-confidence)	0	1		0	0.314238	0.292056	0.307936	0.227244	0.566413	0	0.341577	3	32598	7047	10866	67	1.3495	2.29584	3.23381e-06	0.00330359	0.0236076	0.301373	0.000402302	0.0384029	0.880205	0.000194111	0.0265207	0.808284	0	0.00101789	0.0618503	0.930752	0	NA	NA	NA
vRhyme_bin_10001	13182	No	NA	16	5	0	Low-quality	Genome-fragment	38.44	AAI-based (high-confidence)	0	1.11		1	0.412789	0.418018	0.465128	0.238316	0.805511	0	0.467952	2	12782	5720	6391	37	0.264479	0.727295	1.24384e-06	0.00157724	0.0570412	0.337761	0.00170325	0.0583651	0.769603	0.00075301	0.0388075	0.677601	0	0.000879972	0.0419517	0.973629	1	NA	NA	NA
vRhyme_bin_10002	13004	No	NA	5	5	0	Low-quality	Genome-fragment	40.69	AAI-based (high-confidence)	0	1		2	0.265824	0.265541	0.263376	0.210839	0.781918	0	0.357499	2	12604	5356	6302	39	0.615258	1.10929	8.15183e-07	0.00127686	0.00587147	0.108365	0.0006079	0.0348683	0.919515	0.000346113	0.0263102	0.854844	0	0.00421454	0.09181	0.879947	0	NA	NA	NA
vRhyme_bin_10003	62290	No	NA	42	17	0	High-quality	High-quality	100	AAI-based (medium-confidence)	0	1.55	high kmer_freq may indicate large duplication	3	0.900076	0.913881	0.906054	0.763768	0.982307	1	0.893217	5	61290	5540	12258	96	0.722166	1.89442	2.77031e-06	0.00406963	0.0335879	0.350258	0.000999461	0.0593269	0.758436	0.000435532	0.0391437	0.657396	0	0.00125392	0.0845159	0.895346	13	277_0	293_0
vRhyme_bin_10004	25876	No	NA	31	15	0	Medium-quality	Genome-fragment	62.08	AAI-based (high-confidence)	0	1.77	high kmer_freq may indicate large duplication	4	0.936676	0.95164	0.952121	0.839966	0.987165	1	0.933514	4	25076	5756	6269	60	0.450873	1.62607	2.13608e-06	0.00325121	0.01337	0.269568	0.000412805	0.0420901	0.83841	0.00018739	0.0281926	0.747933	3	0.0012192	0.0762338	0.894515	12	NA	NA	NA
vRhyme_bin_10005	21658	No	NA	29	14	0	Medium-quality	Genome-fragment	68.83	AAI-based (medium-confidence)	0	1		5	0.267431	0.229932	0.238744	0.188659	0.679779	0	0.320909	2	21258	6303	10629	63	0.616569	1.11047	9.61569e-08	0.000438536	0.00448856	0.0947477	0.000271166	0.023288	0.959533	0.000180501	0.019	0.913058	0	0.00172312	0.0587047	0.943762	0	NA	NA	NA
vRhyme_bin_10006	24875	No	NA	35	4	0	Medium-quality	Genome-fragment	55.92	AAI-based (medium-confidence)	0	1		6	0.254754	0.240101	0.25021	0.209126	0.725994	0	0.336037	2	24475	8637	12237.5	54	0.00843389	0.129876	1.03041e-05	0.00453962	0.00727525	0.120625	0.000416528	0.0288627	0.909716	0.000207441	0.0203686	0.840749	0	0.00146928	0.0542085	0.93099	0	NA	NA	NA
vRhyme_bin_10007	41790	No	NA	49	3	0	Medium-quality	Genome-fragment	80.46	AAI-based (high-confidence)	0	1		7	0.326883	0.295725	0.314839	0.142845	0.55882	0	0.327823	4	40990	6859	10247.5	79	0.142692	0.85772	2.79555e-05	0.0114273	0.0023974	0.110387	7.88308e-05	0.0192507	0.952024	5.41447e-05	0.0163399	0.88416	0	0.000848787	0.0700002	0.893942	0	NA	NA	NA
vRhyme_bin_10008	12022	No	NA	6	0	0	Low-quality	Genome-fragment	49.4	AAI-based (high-confidence)	0	1	no viral genes detected	8	0.199919	0.19887	0.221269	0.134454	0.696004	0	0.290103	2	11622	5257	5811	47	1.43439	1.69375	2.39568e-06	0.00218892	0.000156516	0.0176927	0.000298147	0.0244191	0.950768	0.000222667	0.0211029	0.883551	0	0.00261258	0.0722853	0.903404	0	NA	NA	NA
vRhyme_bin_10009	35927	No	NA	46	13	0	High-quality	High-quality	95.48	AAI-based (high-confidence)	0	1		9	0.231266	0.228569	0.25705	0.195907	0.599908	0	0.30254	3	35327	8329	11775.7	93	0.330714	1.11336	3.52261e-06	0.00343215	0.0218839	0.295612	0.000345512	0.0371721	0.886986	0.000165802	0.0256092	0.821118	0	0.00127353	0.0711665	0.915682	0
vRhyme_bin_1000	26415	No	NA	44	11	0	Medium-quality	Genome-fragment	76.11	AAI-based (high-confidence)	0	1		10	0.240741	0.206417	0.210812	0.190533	0.673309	0	0.304362	2	26015	9850	13007.5	75	0.1374	0.524213	1.75231e-06	0.00187206	0.0376195	0.274297	0.000774961	0.039369	0.86457	0.000343302	0.0262031	0.795335	0	0.0012781	0.0505589	0.949389	0	NA	NA	NA
vRhyme_bin_10010	29573	No	NA	31	7	0	Medium-quality	Genome-fragment	84.15	AAI-based (high-confidence)	0	1		11	0.357669	0.294503	0.324316	0.266619	0.791232	0	0.406868	4	28773	5847	7193.3	82	2.40478	3.79553	1.36071e-05	0.00871367	0.0111514	0.223828	0.00053337	0.0514475	0.739651	0.000214614	0.0326618	0.637077	0	0.00176555	0.0940025	0.805803	0	NA	NA	NA
vRhyme_bin_10011	14417	No	NA	15	0	0	Not-determined	Genome-fragment	NA	NA	0	1	no viral genes detected	NA	NA	NA	NA	NA	NA	NA	NA	NA	NA	NA	NA	NA	NA	NA	NA	NA	NA	NA	NA	NA	NA	NA	NA	NA	NA	NA	NA	NA	NA	NA	NA	NA
vRhyme_bin_10012	16840	No	NA	31	5	1	Low-quality	Genome-fragment	12.43	HMM-based (lower-bound)	0	1.35		13	0.967663	0.967487	0.966399	0.914121	0.991894	1	0.961513	2	16440	6170	8220	20	6.80061e-05	0.0116624	1.81523e-07	0.000602532	0.000387834	0.0278508	0.000400887	0.0283156	0.939969	0.000235244	0.0216907	0.884091	1	0.00074753	0.038666	0.975082	10	NA	NA	NA
vRhyme_bin_10013	25046	No	NA	45	0	0	Low-quality	Genome-fragment	23.06	AAI-based (high-confidence)	0	1	no viral genes detected	14	0.344247	0.281087	0.279664	0.245638	0.807283	0	0.391584	2	24646	5181	12323	23	1.65593	1.81985	1.92651e-05	0.00620727	0.0463902	0.304599	0.00131257	0.0512361	0.756426	0.000562962	0.0335548	0.650013	0	0.00189051	0.06149	0.92049	0	NA	NA	NA
vRhyme_bin_10014	15359	No	NA	17	1	0	Low-quality	Genome-fragment	14.51	AAI-based (medium-confidence)	0	1		15	0.339194	0.369289	0.372207	0.353755	0.870931	0	0.461075	2	14959	7219	7479.5	14	7.6084	3.90087	2.38328e-06	0.00218325	0.00211769	0.0650798	0.000539611	0.0328515	0.900749	0.000313061	0.0250224	0.807936	0	0.00521563	0.102134	0.783749	0	NA	NA	NA
vRhyme_bin_10015	36852	No	NA	13	4	0	Medium-quality	Genome-fragment	57.08	AAI-based (medium-confidence)	0	1		16	0.343709	0.301311	0.291587	0.403534	0.836541	0	0.435337	2	36452	16476	18226	55	0.362619	0.851609	4.671e-05	0.0096654	0.08865	0.42107	0.00194315	0.0623401	0.741312	0.000780922	0.0395202	0.660443	0	0.00127839	0.0505647	0.96252	0	NA	NA	NA
vRhyme_bin_10016	29993	No	NA	37	20	0	Medium-quality	Genome-fragment	88.81	AAI-based (medium-confidence)	0	1		17	0.255648	0.227216	0.223288	0.226909	0.784533	0	0.343519	2	29593	6777	14796.5	88	0.477198	0.976932	1.10589e-06	0.00148721	0.0363311	0.269559	0.00109929	0.046889	0.835723	0.000505429	0.031794	0.759699	0	0.0028325	0.0752662	0.902105	0	NA	NA	NA
vRhyme_bin_10017	12787	No	NA	5	0	0	Not-determined	Genome-fragment	NA	NA	0	1.93	no viral genes detected; high kmer_freq may indicate large duplication	NA	NA	NA	NA	NA	NA	NA	NA	NA	NA	NA	NA	NA	NA	NA	NA	NA	NA	NA	NA	NA	NA	NA	NA	NA	NA	NA	NA	NA	NA	NA	NA	NA
vRhyme_bin_10018	53952	No	NA	72	16	0	High-quality	High-quality	96.48	AAI-based (high-confidence)	0	1		18	0.265747	0.245377	0.257087	0.167055	0.670112	0	0.321076	4	53152	5374	13288	95	0.678068	1.92977	1.95303e-05	0.00971709	0.00641763	0.17001	0.00017842	0.0315572	0.89442	8.79063e-05	0.0220057	0.82169	0	0.00177454	0.102446	0.789063	0		505_0
vRhyme_bin_10019	24948	No	NA	36	10	0	Low-quality	Genome-fragment	38.74	AAI-based (high-confidence)	0	1.08		19	0.858422	0.86817	0.833311	0.734199	0.967786	1	0.852378	2	24548	10134	12274	38	5.43751	3.29773	2.55906e-05	0.0071541	0.00117542	0.0484856	0.000268069	0.0231546	0.950006	0.000145005	0.0170297	0.905198	1	0.00120298	0.0490507	0.950823	2	NA	NA	NA
vRhyme_bin_1001	23395	No	NA	45	11	0	Medium-quality	Genome-fragment	67.3	AAI-based (high-confidence)	0	1		20	0.326144	0.283112	0.325771	0.17273	0.635673	0	0.348686	3	22795	6392	7598.3	66	0.399713	1.21402	5.54335e-07	0.00148482	0.0152707	0.228398	0.00036521	0.0331887	0.894832	0.000174176	0.0239333	0.818339	0	0.000982664	0.0577192	0.930846	0	NA	NA	NA
vRhyme_bin_10020	14877	No	NA	21	8	0	Low-quality	Genome-fragment	26.77	AAI-based (high-confidence)	0	1		21	0.283204	0.257654	0.268469	0.226909	0.750324	0	0.357312	2	14477	6151	7238.5	26	0.186373	0.61053	1.92743e-06	0.00196338	0.0654747	0.361869	0.0013782	0.0525015	0.766742	0.000606399	0.0348253	0.664312	0	0.00213415	0.0653322	0.92672	0	NA	NA	NA
vRhyme_bin_10021	19409	No	NA	10	2	0	Low-quality	Genome-fragment	32.42	AAI-based (high-confidence)	0	1.01		22	0.284635	0.253387	0.286276	0.216409	0.638506	0	0.335843	2	19009	8455	9504.5	32	0.291108	0.76303	1.05609e-05	0.00459585	0.0157435	0.177446	0.000527495	0.0324806	0.900894	0.000285578	0.0238989	0.817045	0	0.00138143	0.0525629	0.951828	0	NA	NA	NA
vRhyme_bin_10022	25122	No	NA	31	4	0	Medium-quality	Genome-fragment	88.46	AAI-based (high-confidence)	0	1		23	0.236486	0.213353	0.22604	0.0858939	0.530251	0	0.258405	2	24722	11565	12361	85	1.36203	1.65047	7.20261e-06	0.00379542	0.000594498	0.0344818	0.000113933	0.0150953	0.981311	9.41825e-05	0.0137246	0.947866	0	0.0010546	0.045926	0.956005	0	NA	NA	NA
vRhyme_bin_10023	14317	No	NA	19	4	0	Medium-quality	Genome-fragment	50.84	AAI-based (high-confidence)	0	1		24	0.238671	0.224262	0.24883	0.126527	0.512253	0	0.270109	2	13917	6114	6958.5	49	2.3	2.14476	1.96313e-05	0.00626599	0.000603939	0.0347545	0.00019115	0.0195525	0.970225	0.000159519	0.0178617	0.921024	0	0.00135095	0.0519799	0.948333	0	NA	NA	NA
vRhyme_bin_10024	29035	No	NA	40	10	0	Medium-quality	Genome-fragment	89.97	AAI-based (high-confidence)	0	1		25	0.260618	0.246721	0.237833	0.21916	0.773528	0	0.347572	2	28635	13982	14317.5	88	0.790386	1.25729	2.0385e-05	0.00638514	0.00471536	0.0971119	0.000329493	0.0256707	0.948602	0.000185123	0.0192418	0.902992	0	0.00291813	0.0763954	0.907331	0	NA	NA	NA
vRhyme_bin_10025	15279	No	NA	20	2	0	Low-quality	Genome-fragment	7.27	AAI-based (medium-confidence)	0	1		26	0.352876	0.310869	0.325401	0.312105	0.76261	0	0.412772	2	14879	7327	7439.5	7	5.29811	3.25518	4.35478e-10	2.9512e-05	0.0387963	0.278554	0.000680908	0.0369028	0.901235	0.000353006	0.0265709	0.832737	0	0.00258022	0.0718362	0.919264	0	NA	NA	NA
vRhyme_bin_10026	19111	No	NA	27	8	0	Low-quality	Genome-fragment	34.36	AAI-based (high-confidence)	0	1		27	0.284635	0.263516	0.286276	0.222608	0.735106	0	0.358428	2	18711	8079	9355.5	33	0.0349288	0.264306	1.49274e-05	0.00546396	0.0144148	0.169793	0.000566036	0.0336463	0.911204	0.000305906	0.0247348	0.840825	0	0.00151659	0.0550744	0.95642	0	NA	NA	NA
vRhyme_bin_10027	12993	No	NA	10	4	0	Low-quality	Genome-fragment	38.9	AAI-based (high-confidence)	0	1		28	0.371791	0.358063	0.415075	0.412301	0.84583	0	0.480612	2	12593	6123	6296.5	37	8.75786	4.18518	1.17564e-05	0.004849	0.00484979	0.0984864	0.000411105	0.0286742	0.952547	0.000262651	0.0229195	0.89867	0	0.0025247	0.0710591	0.928275	0	NA	NA	NA
vRhyme_bin_10028	17847	No	NA	15	9	0	Medium-quality	Genome-fragment	51.43	AAI-based (medium-confidence)	0	1		29	0.273865	0.274609	0.277106	0.205804	0.773769	0	0.36103	2	17447	5585	8723.5	50	0.0628321	0.354491	1.59546e-07	0.000564882	0.00732743	0.121057	0.000297924	0.02441	0.943632	0.000198363	0.019918	0.871827	0	0.00266981	0.0730728	0.895785	0	NA	NA	NA
vRhyme_bin_10029	32949	No	NA	35	7	0	Medium-quality	Genome-fragment	54.38	AAI-based (high-confidence)	0	1		30	0.3047	0.299	0.298676	0.230954	0.711401	0	0.368946	3	32349	7539	10783	53	2.09401	2.88046	4.54578e-06	0.0041697	0.0438332	0.417802	0.000457889	0.0427901	0.860871	0.000214645	0.0292926	0.783846	0	0.00185124	0.0854987	0.88386	0	NA	NA	NA
vRhyme_bin_1002	11455	No	NA	25	8	0	Low-quality	Genome-fragment	17.27	AAI-based (high-confidence)	0	1		31	0.283204	0.257654	0.262925	0.226909	0.750324	0	0.356203	2	11055	5445	5527.5	17	0.0557177	0.333819	4.67358e-06	0.00305731	0.0696819	0.373314	0.00221784	0.0666009	0.768629	0.00101731	0.0451068	0.68301	0	0.00259275	0.0720104	0.941202	0	NA	NA	NA
vRhyme_bin_10030	25658	No	NA	12	4	0	Low-quality	Genome-fragment	39.91	AAI-based (medium-confidence)	0	1.25		32	0.585679	0.62131	0.6846	0.51351	0.946792	1	0.670378	3	25058	5531	8352.7	38	0.338746	1.11508	3.86375e-06	0.00373043	0.056536	0.432197	0.00122379	0.0618546	0.748628	0.000521748	0.0407065	0.652625	0	0.00138977	0.06965	0.934337	2	NA	NA	NA
vRhyme_bin_10031	18382	No	NA	30	6	0	Low-quality	Genome-fragment	42.98	AAI-based (high-confidence)	0	1		33	0.309327	0.265866	0.281246	0.212027	0.75115	0	0.363923	2	17982	6377	8991	40	1.12524	1.50016	1.02698e-05	0.00453205	0.00946022	0.137552	0.000443842	0.029794	0.933494	0.000249881	0.0223553	0.876304	0	0.0018192	0.0603191	0.937108	0	NA	NA	NA
vRhyme_bin_10032	20121	No	NA	30	7	0	Medium-quality	Genome-fragment	67.01	AAI-based (high-confidence)	0	1		34	0.323035	0.323015	0.342632	0.328343	0.800732	0	0.423552	2	19721	6329	9860.5	65	5.32189	3.26248	7.96762e-06	0.0039919	0.00357426	0.084549	0.000429198	0.0292984	0.930929	0.000253089	0.0224984	0.871865	0	0.00222829	0.0667577	0.912151	0	NA	NA	NA
vRhyme_bin_10033	18104	No	NA	4	1	0	Low-quality	Genome-fragment	8.23	AAI-based (high-confidence)	0	1		35	0.239302	0.219421	0.247519	0.11522	0.551472	0	0.274587	2	17704	5577	8852	8	2.33527	2.16114	3.81112e-06	0.00276084	1.79817e-05	0.00599696	0.000210201	0.0205037	0.964605	0.000169595	0.0184171	0.907404	0	0.00135186	0.0519974	0.952425	0	NA	NA	NA
vRhyme_bin_10034	16099	No	NA	11	0	0	Low-quality	Genome-fragment	8.99	AAI-based (medium-confidence)	0	1	no viral genes detected	36	0.284532	0.247792	0.26384	0.225103	0.647764	0	0.333806	2	15699	6803	7849.5	8	0.972688	1.39477	6.8497e-06	0.00370127	0.048549	0.311606	0.00116686	0.0483086	0.819481	0.000531121	0.032592	0.730335	0	0.0013046	0.0510803	0.95956	0	NA	NA	NA
vRhyme_bin_10035	13989	No	NA	14	4	0	Low-quality	Genome-fragment	25.58	AAI-based (medium-confidence)	0	1.9	high kmer_freq may indicate large duplication	37	0.971413	0.967487	0.966399	0.942046	0.992075	1	0.967884	2	13589	6750	6794.5	24	0.00776274	0.124601	2.1018e-09	6.48351e-05	5.9972e-05	0.0109519	8.8286e-06	0.00420205	0.998222	7.22548e-06	0.00380144	0.99507	2	4.16238e-05	0.00912401	0.998176	6	NA	NA	NA
vRhyme_bin_10036	17430	No	NA	19	8	0	Low-quality	Genome-fragment	28.31	AAI-based (high-confidence)	0	1.54	high kmer_freq may indicate large duplication	38	0.971413	0.967487	0.966399	0.942046	0.992212	1	0.967911	2	17030	7405	8515	27	0.00236905	0.0688338	4.80576e-07	0.000980384	2.67844e-05	0.00731907	4.84216e-05	0.00984089	0.989732	3.95078e-05	0.00888908	0.971097	2	0.000555773	0.0333399	0.97776	6	NA	NA	NA
vRhyme_bin_10037	19866	No	NA	34	4	0	Low-quality	Genome-fragment	32.91	AAI-based (high-confidence)	0	1		39	0.403533	0.353529	0.39106	0.339661	0.708289	0	0.439214	3	19266	5437	6422	31	2.01607	2.46675	3.15113e-05	0.0111903	0.00614724	0.141434	0.000253143	0.0275732	0.941149	0.000157297	0.0226651	0.872246	0	0.00119076	0.0648199	0.922035	0	NA	NA	NA
vRhyme_bin_10038	11520	No	NA	17	10	0	Low-quality	Genome-fragment	20.82	AAI-based (high-confidence)	0	1		40	0.23978	0.211732	0.254535	0.119512	0.713518	0	0.307815	2	11120	5294	5560	19	0.388962	0.882	4.68348e-06	0.00306055	9.42182e-05	0.0137272	0.000261641	0.0228754	0.956188	0.000211727	0.020578	0.885129	0	0.00321443	0.0801802	0.890872	0	NA	NA	NA
vRhyme_bin_10039	21779	No	NA	23	5	0	Low-quality	Genome-fragment	33.68	AAI-based (high-confidence)	0	1		41	0.266236	0.240533	0.247152	0.237946	0.749068	0	0.348187	2	21379	9266	10689.5	34	0.741288	1.21761	7.30324e-06	0.00382184	0.0319611	0.252828	0.00143296	0.0535343	0.804539	0.000613397	0.0350256	0.728357	0	0.00256757	0.0716599	0.918068	0	NA	NA	NA
vRhyme_bin_1003	70852	No	NA	85	14	0	High-quality	High-quality	100	AAI-based (high-confidence)	0	1.09		42	0.944824	0.961412	0.961784	0.905235	0.992342	1	0.953119	5	69852	5084	13970.4	105	2.98987	4.18445	7.26882e-06	0.0067808	0.00934214	0.257862	0.000263159	0.0446999	0.872907	0.000122122	0.0311125	0.808582	0	0.00175155	0.104144	0.856148	10	296_1
vRhyme_bin_10040	23990	No	NA	20	3	0	Low-quality	Genome-fragment	13.49	AAI-based (medium-confidence)	0	1		43	0.32662	0.279619	0.293308	0.0950793	0.586588	0	0.316243	4	23190	5207	5797.5	12	1.67747	2.9548	2.16552e-05	0.0103817	0.000698859	0.0628194	0.000126102	0.0223747	0.939958	8.88583e-05	0.0204922	0.848983	0	0.000852634	0.0682122	0.901838	0	NA	NA	NA
vRhyme_bin_10041	21016	No	NA	13	4	0	Low-quality	Genome-fragment	39.6	AAI-based (medium-confidence)	0	1.48		44	0.936676	0.95164	0.945395	0.858162	0.989827	1	0.93634	3	20416	5547	6805.3	37	1.15184	1.92553	1.56303e-05	0.00715942	0.04112	0.368256	0.00156722	0.0715871	0.72278	0.000678752	0.0475868	0.626642	1	0.00116591	0.0633999	0.961906	4	NA	NA	NA
vRhyme_bin_10042	14190	No	NA	22	9	0	Low-quality	Genome-fragment	23.09	HMM-based (lower-bound)	0	1		45	0.216775	0.228148	0.220126	0.199444	0.696583	0	0.312215	2	13790	6847	6895	31	3.89753	2.79196	5.89055e-08	0.000343236	0.00157252	0.0560807	0.000295841	0.0243245	0.962757	0.00021209	0.0205956	0.916911	0	0.00259407	0.0720288	0.921194	0	NA	NA	NA
vRhyme_bin_10043	33510	No	NA	52	18	0	Medium-quality	Genome-fragment	64.03	AAI-based (high-confidence)	0	1		46	0.211698	0.193523	0.197462	0.112308	0.512656	0	0.245529	2	33110	9661	16555	63	0.0618586	0.351734	8.84614e-08	0.000420622	0.00165321	0.0575016	0.000186685	0.0193228	0.963087	0.000122599	0.0156588	0.915828	0	0.000797161	0.039929	0.96893	0	NA	NA	NA
vRhyme_bin_10044	11933	No	NA	13	0	1	Not-determined	Genome-fragment	NA	NA	0	1	no viral genes detected	NA	NA	NA	NA	NA	NA	NA	NA	NA	NA	NA	NA	NA	NA	NA	NA	NA	NA	NA	NA	NA	NA	NA	NA	NA	NA	NA	NA	NA	NA	NA	NA	NA
vRhyme_bin_10045	14623	No	NA	17	3	1	Low-quality	Genome-fragment	11.72	AAI-based (high-confidence)	0	1.58	high kmer_freq may indicate large duplication	48	0.949542	0.944782	0.947857	0.893094	0.982242	1	0.943503	2	14223	6081	7111.5	10	1.00431	1.41726	2.53872e-07	0.000712562	0.00135186	0.0519972	9.99719e-05	0.0141401	0.982565	6.12766e-05	0.0110704	0.963218	0	0.000822626	0.0405617	0.967338	6	NA	NA	NA
vRhyme_bin_10046	15898	No	NA	41	2	0	Low-quality	Genome-fragment	8.76	AAI-based (medium-confidence)	0	1.25		49	0.909152	0.92462	0.911423	0.777653	0.984272	1	0.901424	2	15498	6882	7749	14	1.69496	1.84117	1.67761e-05	0.00579243	0.00320394	0.0800492	0.00121599	0.0493151	0.775978	0.00054652	0.0330612	0.670905	0	0.00107827	0.0464385	0.955624	9	NA	NA	NA
vRhyme_bin_10047	16474	No	NA	13	4	0	Low-quality	Genome-fragment	31.12	AAI-based (medium-confidence)	0	1		50	0.241694	0.230124	0.236227	0.113074	0.679286	0	0.300081	2	16074	6574	8037	30	0.36901	0.859081	1.80621e-05	0.00601034	7.93204e-07	0.00125953	0.000224717	0.0211999	0.961547	0.000172359	0.0185666	0.901963	0	0.00188004	0.0613195	0.939684	0	NA	NA	NA
vRhyme_bin_10048	14798	No	NA	15	9	0	Low-quality	Genome-fragment	7.23	AAI-based (medium-confidence)	0	1		51	0.388593	0.299484	0.40375	0.419293	0.843573	0	0.470938	2	14398	7198	7199	7	2.20786	2.10136	5.27874e-05	0.010275	0.0332952	0.258051	0.000668095	0.0365539	0.88831	0.000349399	0.0264348	0.805064	0	0.00193298	0.0621769	0.933145	0	NA	NA	NA
vRhyme_bin_10049	13700	No	NA	9	2	0	Low-quality	Genome-fragment	40.06	AAI-based (high-confidence)	0	1		52	0.327958	0.285722	0.306491	0.269277	0.793659	0	0.396621	2	13300	5624	6650	32	0.823101	1.28304	2.66505e-05	0.00730075	0.0449352	0.299784	0.001351	0.0519808	0.800364	0.000619448	0.035198	0.705275	0	0.00201761	0.0635234	0.935472	0	NA	NA	NA
vRhyme_bin_1004	13888	No	NA	25	7	0	Low-quality	Genome-fragment	27.48	AAI-based (high-confidence)	0	1		53	0.31391	0.257654	0.278761	0.214495	0.752334	0	0.363431	2	13488	6071	6744	26	0.0586395	0.34246	1.04506e-06	0.00144573	0.0613918	0.350405	0.00135468	0.0520514	0.794071	0.000628276	0.0354479	0.691207	0	0.00179787	0.0599645	0.938446	0	NA	NA	NA
vRhyme_bin_10050	17631	No	NA	5	4	0	Low-quality	Genome-fragment	9.92	AAI-based (high-confidence)	0	1		54	0.269253	0.287708	0.257471	0.191342	0.756722	0	0.352499	3	17031	5214	5677	6	0.0418408	0.391969	1.52119e-05	0.00764185	9.5738e-05	0.0187715	0.000539737	0.0418109	0.8384	0.000306882	0.0318503	0.701738	0	0.00253058	0.097193	0.866404	0	NA	NA	NA
vRhyme_bin_10051	22458	No	NA	15	0	0	Low-quality	Genome-fragment	14.65	AAI-based (medium-confidence)	0	1	no viral genes detected	55	0.283785	0.254658	0.269877	0.101347	0.559695	0	0.293872	3	21858	5943	7286	13	1.38694	2.34019	1.18293e-06	0.0019042	0.00106709	0.0642271	0.000159012	0.0227298	0.956073	0.00012174	0.0197345	0.885904	0	0.00116021	0.0617698	0.931	0	NA	NA	NA
vRhyme_bin_10052	40063	No	NA	52	9	0	Medium-quality	Genome-fragment	80.81	AAI-based (high-confidence)	0	1		56	0.201549	0.184047	0.197462	0.0993113	0.603029	0	0.25708	2	39663	9393	19831.5	80	0.205365	0.640882	3.20294e-06	0.00253098	0.000690979	0.0371747	0.000173705	0.0186389	0.964194	0.000118223	0.0153768	0.914925	0	0.00149671	0.0547121	0.938082	0	NA	NA	NA
vRhyme_bin_10053	14561	No	NA	16	6	0	Low-quality	Genome-fragment	26.73	AAI-based (medium-confidence)	0	1		57	0.283944	0.263559	0.273672	0.309736	0.744749	0	0.375132	2	14161	6841	7080.5	26	4.24833	2.9149	2.79439e-07	0.000747582	0.0417893	0.289099	0.00140556	0.0530199	0.777062	0.000641524	0.0358197	0.67088	0	0.00207772	0.0644627	0.928611	0	NA	NA	NA
vRhyme_bin_10054	11981	No	NA	14	7	0	Medium-quality	Genome-fragment	55.19	AAI-based (medium-confidence)	0	1		58	0.202696	0.19887	0.226545	0.104606	0.666254	0	0.279794	2	11581	5734	5790.5	56	0.00585882	0.108248	7.9607e-06	0.00399016	0.000163732	0.0180959	0.000232062	0.0215436	0.960796	0.000203017	0.0201503	0.888416	0	0.00202494	0.0636386	0.929315	0	NA	NA	NA
vRhyme_bin_10055	17434	No	NA	9	3	1	Low-quality	Genome-fragment	35.06	AAI-based (medium-confidence)	0	1		59	0.208689	0.211732	0.228357	0.116928	0.634859	0	0.280113	2	17034	5501	8517	31	0.00206868	0.0643223	1.25868e-08	0.000158662	0.000133751	0.0163555	0.000186388	0.0193074	0.972594	0.000157239	0.0177335	0.925257	0	0.00239274	0.0691772	0.928209	0	NA	NA	NA
vRhyme_bin_10056	16849	No	NA	22	10	0	Low-quality	Genome-fragment	32.05	AAI-based (medium-confidence)	0	1		60	0.248657	0.259032	0.274073	0.178399	0.638315	0	0.319695	2	16449	8167	8224.5	31	0.549024	1.04788	2.55042e-07	0.000714202	0.00431077	0.0928522	0.000192466	0.0196197	0.966749	0.000150124	0.0173277	0.911888	0	0.00203087	0.0637317	0.925051	0	NA	NA	NA
vRhyme_bin_10057	26402	No	NA	35	9	0	Medium-quality	Genome-fragment	72.44	AAI-based (medium-confidence)	0	1		61	0.251078	0.215363	0.223525	0.178399	0.653242	0	0.304321	2	26002	12198	13001	66	0.0124514	0.157806	1.08438e-06	0.00147267	0.00416046	0.091219	0.000258472	0.0227364	0.94655	0.000140719	0.0167761	0.897268	0	0.00170721	0.058433	0.921334	0	NA	NA	NA
vRhyme_bin_10058	19036	No	NA	8	3	0	Low-quality	Genome-fragment	36.78	AAI-based (medium-confidence)	0	1		62	0.285831	0.249536	0.265092	0.237946	0.788647	0	0.365411	2	18636	5005	9318	33	1.00301	1.41634	7.00117e-06	0.00374197	0.045521	0.301732	0.00103	0.0453872	0.846511	0.000549336	0.0331462	0.740294	0	0.00344642	0.0830232	0.899538	0	NA	NA	NA
vRhyme_bin_10059	12040	No	NA	6	0	0	Not-determined	Genome-fragment	NA	NA	0	1	no viral genes detected	NA	NA	NA	NA	NA	NA	NA	NA	NA	NA	NA	NA	NA	NA	NA	NA	NA	NA	NA	NA	NA	NA	NA	NA	NA	NA	NA	NA	NA	NA	NA	NA	NA
vRhyme_bin_1005	11411	No	NA	6	2	0	Low-quality	Genome-fragment	19.92	AAI-based (medium-confidence)	0	1.81	high kmer_freq may indicate large duplication	64	0.901717	0.909785	0.906994	0.711397	0.97792	1	0.881563	2	11011	5283	5505.5	18	0.0993988	0.445867	6.4967e-08	0.000360464	0.0575607	0.339295	0.00178096	0.0596818	0.766427	0.000840325	0.0409957	0.664387	0	0.000283378	0.0238066	0.992117	3	NA	NA	NA
vRhyme_bin_10060	21248	Yes	16374	22	10	3	Low-quality	Genome-fragment	36.95	AAI-based (medium-confidence)	22.94	1		65	0.720498	0.681374	0.691195	0.743872	0.937055	1	0.754799	3	20648	5382	6882.7	21	12.4951	6.87504	6.41866e-05	0.015028	0.00521032	0.14434	0.000414457	0.0395981	0.897704	0.000227316	0.0282214	0.82909	0	0.00132616	0.0702556	0.924102	0	NA	NA	NA
vRhyme_bin_10061	21768	No	NA	32	5	0	Low-quality	Genome-fragment	34.59	AAI-based (medium-confidence)	0	1		66	0.269238	0.256158	0.283547	0.218165	0.797022	0	0.364826	2	21368	8495	10684	34	0.15868	0.563347	1.53982e-06	0.00175489	0.010673	0.146102	0.000404127	0.0284298	0.949415	0.000215782	0.0207741	0.913632	0	0.00266707	0.0730351	0.926532	0	NA	NA	NA
vRhyme_bin_10062	40758	No	NA	47	9	2	Low-quality	Genome-fragment	37.73	AAI-based (high-confidence)	0	1		67	0.274502	0.228804	0.203026	0.197844	0.643802	0	0.309596	2	40358	17214	20179	37	3.15045	2.51016	7.52417e-06	0.00387922	0.00715448	0.11962	0.000879145	0.041932	0.826681	0.000351354	0.0265086	0.757831	0	0.000764119	0.0390927	0.970055	0	NA	NA	NA
vRhyme_bin_10063	17223	No	NA	10	3	0	Low-quality	Genome-fragment	32.92	AAI-based (medium-confidence)	0	1.89	high kmer_freq may indicate large duplication	68	0.95387	0.952574	0.951754	0.904473	0.982547	1	0.949043	2	16823	8133	8411.5	32	0.00204497	0.0639526	3.02224e-08	0.000245855	0.00022873	0.0213883	1.56508e-05	0.00559479	0.997916	1.17388e-05	0.00484537	0.995048	0	0.000118857	0.015418	0.996953	4	NA	NA	NA
vRhyme_bin_10064	40870	No	NA	37	1	8	Low-quality	Genome-fragment	22.73	AAI-based (medium-confidence)	0	1		69	0.349293	0.335737	0.336934	0.139465	0.560745	0	0.344435	4	40070	6894	10017.5	24	3.69654	4.2197	2.56651e-05	0.0116377	0.00129779	0.0767148	7.53173e-05	0.0185575	0.961366	4.68538e-05	0.0159854	0.909286	0	0.000741899	0.0632542	0.908002	0	NA	NA	NA
vRhyme_bin_10065	14715	No	NA	15	10	0	Low-quality	Genome-fragment	37.11	AAI-based (medium-confidence)	0	1.66	high kmer_freq may indicate large duplication	70	0.93427	0.94297	0.937256	0.806888	0.989827	1	0.922242	2	14315	6852	7157.5	35	0.00379152	0.0870807	3.73165e-10	2.73191e-05	0.0377335	0.274713	0.000779297	0.039479	0.898496	0.000398	0.0282135	0.835996	1	0.000433017	0.0294285	0.987431	5	NA	NA	NA
vRhyme_bin_10066	13563	No	NA	5	0	0	Not-determined	Genome-fragment	NA	NA	0	1	no viral genes detected	NA	NA	NA	NA	NA	NA	NA	NA	NA	NA	NA	NA	NA	NA	NA	NA	NA	NA	NA	NA	NA	NA	NA	NA	NA	NA	NA	NA	NA	NA	NA	NA	NA
vRhyme_bin_10067	30999	No	NA	31	6	0	Medium-quality	Genome-fragment	76.91	AAI-based (medium-confidence)	0	1		72	0.233191	0.201194	0.207251	0.113345	0.681336	0	0.287263	2	30599	6455	15299.5	76	0.431348	0.928815	1.9079e-05	0.00617721	0.00120769	0.0491464	0.00017279	0.0185898	0.964066	0.000140099	0.0167391	0.900296	0	0.00187346	0.0612121	0.914485	0	NA	NA	NA
vRhyme_bin_10068	21740	No	NA	24	3	0	Low-quality	Genome-fragment	49.05	AAI-based (medium-confidence)	0	1		73	0.208736	0.205522	0.218568	0.132109	0.722473	0	0.297481	2	21340	5571	10670	48	0.844078	1.29929	1.99168e-07	0.000631139	0.00028293	0.0237878	0.000375965	0.0274213	0.938979	0.000238668	0.021848	0.87283	0	0.00204166	0.0639009	0.930697	0	NA	NA	NA
vRhyme_bin_10069	24400	No	NA	29	2	1	Medium-quality	Genome-fragment	52.99	AAI-based (high-confidence)	0	1		74	0.20319	0.193964	0.193705	0.133343	0.718719	0	0.288584	2	24000	9943	12000	52	0.257944	0.718254	2.0143e-07	0.000634713	0.00196255	0.0626507	0.000223266	0.0211313	0.959293	0.000143125	0.0169189	0.910708	0	0.00269897	0.0734707	0.90193	0	NA	NA	NA
vRhyme_bin_1006	20851	No	NA	23	8	0	Medium-quality	Genome-fragment	72.96	AAI-based (high-confidence)	0	1		75	0.219116	0.21153	0.22237	0.0844032	0.52568	0	0.25262	2	20451	6750	10225.5	69	0.247372	0.703381	9.003e-07	0.00134186	4.70207e-05	0.0096975	0.000153232	0.0175061	0.97336	0.000134416	0.0163961	0.92127	0	0.00106522	0.0461567	0.957266	0	NA	NA	NA
vRhyme_bin_10070	30735	No	NA	36	7	2	Medium-quality	Genome-fragment	73.53	AAI-based (medium-confidence)	0	1		76	0.284816	0.322285	0.292601	0.302077	0.762329	0	0.392821	3	30135	9151	10045	72	3.73137	3.63914	4.03696e-05	0.0125727	0.00233671	0.0889669	0.000210362	0.028203	0.915339	0.000114899	0.0205897	0.841126	0	0.0025828	0.0977694	0.80655	0	NA	NA	NA
vRhyme_bin_10071	27529	No	NA	47	14	0	High-quality	High-quality	97.01	AAI-based (medium-confidence)	0	1.15		77	0.95823	0.956311	0.954107	0.904473	0.984279	1	0.95148	3	26929	6761	8976.3	92	0.448695	1.21646	9.85692e-06	0.00597296	5.36607e-05	0.0137388	8.57331e-05	0.0176915	0.969812	7.93041e-05	0.0160747	0.913114	0	0.000633342	0.0480117	0.950533	7	467_0	450_0
vRhyme_bin_10072	12542	No	NA	15	11	0	Low-quality	Genome-fragment	6.58	AAI-based (medium-confidence)	0	1		78	0.355991	0.267318	0.290399	0.260856	0.711715	0	0.377256	2	12142	5738	6071	6	2.67586	2.31338	2.34696e-05	0.00685122	0.0404246	0.28434	0.00067817	0.0368285	0.894923	0.000377917	0.0274925	0.808159	0	0.0017637	0.059392	0.94224	0	NA	NA	NA
vRhyme_bin_10073	78855	No	NA	102	37	0	High-quality	High-quality	100	AAI-based (high-confidence)	0	1.3		79	0.981861	0.981797	0.981594	0.959258	0.994716	1	0.979845	5	77855	7733	15571	132	4.80973	5.76299	2.77627e-05	0.0140127	0.0188943	0.330076	0.000504917	0.04833	0.779333	0.000207702	0.030821	0.685878	2	0.00101039	0.0799581	0.884999	25		454_0	455_0
vRhyme_bin_10074	18627	No	NA	41	0	2	Not-determined	Genome-fragment	NA	NA	0	1	no viral genes detected	NA	NA	NA	NA	NA	NA	NA	NA	NA	NA	NA	NA	NA	NA	NA	NA	NA	NA	NA	NA	NA	NA	NA	NA	NA	NA	NA	NA	NA	NA	NA	NA	NA
vRhyme_bin_10075	246484	No	NA	293	17	27	Medium-quality	Genome-fragment	83.17	AAI-based (medium-confidence)	0	1		81	0.818716	0.843763	0.798028	0.860456	0.955446	1	0.855282	9	244684	6784	27187.1	78	15.9775	10.6092	5.97631e-05	0.0214166	0.0189966	0.326375	0.000250483	0.0412132	0.8095	0.000101646	0.0264626	0.716967	1	0.0005776	0.0703981	0.885597	0	NA	NA	NA
vRhyme_bin_10076	57356	No	NA	75	21	0	Medium-quality	Genome-fragment	80.52	AAI-based (high-confidence)	0	1		82	0.314563	0.304038	0.310864	0.229925	0.748825	0	0.381643	6	56156	5357	9359.3	78	2.42937	3.86199	1.15233e-05	0.0101528	0.0115396	0.241821	0.0005227	0.0505738	0.790666	0.000214679	0.0326508	0.693639	0	0.000971912	0.0856494	0.894911	0	NA	NA	NA
vRhyme_bin_10077	13528	No	NA	13	9	0	Low-quality	Genome-fragment	35.64	AAI-based (medium-confidence)	0	1		83	0.233952	0.204045	0.237612	0.0844032	0.639405	0	0.279884	2	13128	6102	6564	33	0.0119012	0.15428	9.17051e-07	0.00135429	0.000313561	0.0250424	0.000154146	0.0175583	0.967318	0.00015889	0.0178264	0.885029	0	0.00181272	0.0602116	0.923972	0	NA	NA	NA
vRhyme_bin_10078	16598	No	NA	13	2	0	Low-quality	Genome-fragment	44.93	AAI-based (medium-confidence)	0	1.41		84	0.901717	0.909785	0.902532	0.697931	0.97792	1	0.877977	2	16198	6093	8099	43	0.629623	1.12216	1.77854e-06	0.00188602	0.0358521	0.267776	0.000940292	0.0433657	0.827271	0.000449686	0.0299895	0.728028	0	0.000645539	0.0359316	0.976415	3	NA	NA	NA
vRhyme_bin_10079	51968	No	NA	37	7	2	Low-quality	Genome-fragment	28.6	AAI-based (medium-confidence)	0	1		85	0.516103	0.541011	0.521016	0.500615	0.729157	0	0.56158	6	50768	5749	8461.3	28	4.87012	6.41401	2.63036e-05	0.0147916	0.00677408	0.212435	0.000273004	0.0410229	0.843585	0.000119734	0.0273639	0.753497	0	0.000900217	0.0915001	0.845481	0	NA	NA	NA
vRhyme_bin_1007	29425	No	NA	56	17	0	High-quality	High-quality	98.6	AAI-based (high-confidence)	0	1.46		86	0.911368	0.915255	0.90938	0.679608	0.973401	1	0.877803	4	28625	6032	7156.3	97	0.876126	1.91091	1.92403e-06	0.00304367	0.0140128	0.249741	0.000623933	0.0525875	0.764079	0.000262484	0.0342854	0.663702	0	0.000870495	0.0681281	0.902919	19	467_0	450_0
vRhyme_bin_10080	34975	No	NA	32	2	0	Medium-quality	Genome-fragment	81.3	AAI-based (medium-confidence)	0	1		87	0.328615	0.315334	0.335804	0.213682	0.670641	0	0.372815	3	34375	9277	11458.3	73	0.000711934	0.0509233	2.27518e-05	0.00943462	0.0138609	0.232414	0.000317959	0.0356039	0.873913	0.000147152	0.0239734	0.798063	0	0.000896024	0.0581168	0.917388	0	NA	NA	NA
vRhyme_bin_10081	11864	No	NA	8	0	0	Low-quality	Genome-fragment	19.53	AAI-based (medium-confidence)	0	1	no viral genes detected	NA	NA	NA	NA	NA	NA	NA	NA	NA	NA	NA	NA	NA	NA	NA	NA	NA	NA	NA	NA	NA	NA	NA	NA	NA	NA	NA	NA	NA	NA	NA	NA	NA
vRhyme_bin_10082	12914	No	NA	26	4	0	Low-quality	Genome-fragment	21.17	AAI-based (high-confidence)	0	1		88	0.291518	0.253548	0.279291	0.267533	0.708349	0	0.360048	2	12514	5039	6257	20	2.84372	2.38483	9.407e-06	0.00433751	0.054685	0.330711	0.00145392	0.0539244	0.797764	0.000658119	0.03628	0.706692	0	0.00155723	0.0558074	0.951792	0	NA	NA	NA
vRhyme_bin_10083	12788	No	NA	16	8	0	Low-quality	Genome-fragment	22.71	AAI-based (high-confidence)	0	1		89	0.256229	0.260691	0.25858	0.141458	0.739053	0	0.331202	2	12388	5077	6194	22	1.18227	1.53771	4.23138e-07	0.000919932	0.00226451	0.067298	0.000294501	0.0242694	0.936442	0.000237757	0.0218063	0.826466	0	0.00515307	0.101519	0.782845	0	NA	NA	NA
vRhyme_bin_10084	43491	No	NA	46	13	0	Medium-quality	Genome-fragment	58.79	AAI-based (high-confidence)	0	1		90	0.643177	0.675924	0.624808	0.665789	0.922659	1	0.706471	5	42491	5319	8498.2	57	12.8144	9.53412	4.99721e-05	0.0168074	0.00335651	0.129787	0.000264946	0.0379949	0.83448	0.000123092	0.0269174	0.722066	0	0.00149893	0.103012	0.786958	0	NA	NA	NA
vRhyme_bin_10085	11444	No	NA	18	5	0	Low-quality	Genome-fragment	33.93	AAI-based (high-confidence)	0	1		91	0.266702	0.227061	0.2551	0.183813	0.769909	0	0.340517	2	11044	5148	5522	30	2.18057	2.08833	3.17748e-06	0.0025209	0.00246846	0.0702633	0.000597876	0.0345796	0.922311	0.000372509	0.027295	0.844085	0	0.00322136	0.0802666	0.895451	0	NA	NA	NA
vRhyme_bin_10086	15474	No	NA	17	1	0	Medium-quality	Genome-fragment	64.64	AAI-based (medium-confidence)	0	1		92	0.234319	0.236146	0.223203	0.204259	0.658527	0	0.311291	2	15074	5963	7537	62	4.08527	2.85842	2.16728e-05	0.00658373	0.00208186	0.0645269	0.000241705	0.0219866	0.969233	0.000184475	0.0192081	0.921036	0	0.00227369	0.0674343	0.937801	0	NA	NA	NA
vRhyme_bin_10087	21168	No	NA	19	8	0	Low-quality	Genome-fragment	34.28	AAI-based (medium-confidence)	0	1		93	0.208689	0.19887	0.214533	0.116928	0.720823	0	0.291968	2	20768	5268	10384	33	0.315194	0.79397	5.6896e-06	0.00337331	5.40341e-07	0.00103956	0.000229027	0.0214022	0.957839	0.000166683	0.0182583	0.896105	0	0.00271174	0.0736443	0.900948	0	NA	NA	NA
vRhyme_bin_10088	29974	No	NA	31	10	1	Low-quality	Genome-fragment	28.71	AAI-based (high-confidence)	0	1		94	0.291901	0.276006	0.283586	0.298844	0.648961	0	0.35986	3	29374	7872	9791.3	44	2.82403	3.32936	8.68522e-06	0.00550137	0.0281606	0.301057	0.0012152	0.0624264	0.747801	0.000501888	0.040295	0.662257	0	0.00104132	0.0584379	0.94206	0	NA	NA	NA
vRhyme_bin_10089	22932	No	NA	34	10	0	Medium-quality	Genome-fragment	53.68	AAI-based (medium-confidence)	0	1		95	0.210496	0.193523	0.221521	0.117185	0.519894	0	0.252524	2	22532	10450	11266	53	2.44311	2.21048	1.20299e-08	0.000155112	0.00051794	0.0321851	0.000185561	0.0192645	0.98236	0.000131234	0.0162008	0.961832	0	0.00109099	0.0467117	0.972386	0	NA	NA	NA
vRhyme_bin_1008	26043	No	NA	65	15	0	Low-quality	Genome-fragment	40.76	AAI-based (high-confidence)	0	1		96	0.274243	0.219717	0.247542	0.214495	0.731323	0	0.337464	2	25643	12140	12821.5	32	0.00119173	0.0488207	6.77758e-07	0.00116427	0.0516185	0.321305	0.00137332	0.0524084	0.788261	0.000563231	0.0335628	0.709896	0	0.00141634	0.0532229	0.951618	0	NA	NA	NA
vRhyme_bin_10090	14430	No	NA	19	4	0	Low-quality	Genome-fragment	17.97	AAI-based (high-confidence)	0	1		97	0.224136	0.232631	0.265669	0.166993	0.761606	0	0.330207	2	14030	6662	7015	17	0.788401	1.25571	1.11609e-05	0.0047246	0.00229581	0.0677615	0.000387711	0.0278464	0.916365	0.000254163	0.0225461	0.811925	0	0.00303494	0.0779094	0.866299	0	NA	NA	NA
vRhyme_bin_10091	16163	No	NA	21	4	0	Low-quality	Genome-fragment	27.34	AAI-based (medium-confidence)	0	1.1		98	0.57482	0.576795	0.519265	0.401827	0.817561	0	0.578053	2	15763	7823	7881.5	26	4.19582	2.89683	6.07629e-05	0.0110239	0.0003126	0.025004	0.000164233	0.0181236	0.969273	0.000124304	0.0157673	0.920656	0	0.00172387	0.0587174	0.933928	1	NA	NA	NA
vRhyme_bin_10092	32307	No	NA	31	6	1	Low-quality	Genome-fragment	17.71	AAI-based (medium-confidence)	0	1		99	0.465935	0.434614	0.464686	0.424831	0.633288	0	0.484671	5	31307	5340	6261.4	17	2.67149	4.3923	3.66473e-05	0.0150402	0.00687022	0.21653	0.000247884	0.0430757	0.849421	0.000116725	0.0298207	0.76167	0	0.000895833	0.0712919	0.880282	0	NA	NA	NA
vRhyme_bin_10093	12883	No	NA	15	2	0	Low-quality	Genome-fragment	11.88	AAI-based (high-confidence)	0	1		100	0.294424	0.296362	0.286447	0.207365	0.680345	0	0.352989	2	12483	5160	6241.5	12	1.82517e-05	0.00604181	2.40889e-05	0.00694102	0.00376974	0.0868302	0.000226002	0.0212604	0.954919	0.000200429	0.0200215	0.867343	0	0.00224649	0.0670296	0.908116	0	NA	NA	NA
vRhyme_bin_10094	16174	No	NA	11	0	0	Low-quality	Genome-fragment	14.9	AAI-based (high-confidence)	0	1	no viral genes detected	101	0.192274	0.209398	0.222898	0.126283	0.708223	0	0.291815	2	15774	7821	7887	7	0.412784	0.908608	2.79801e-09	7.48066e-05	0.000415986	0.0288439	0.000286988	0.0239578	0.943922	0.000193452	0.0196699	0.872697	0	0.00236036	0.0687075	0.907755	0	NA	NA	NA
vRhyme_bin_10095	11781	No	NA	10	0	1	Low-quality	Genome-fragment	10.92	AAI-based (high-confidence)	0	1	no viral genes detected	102	0.27841	0.26267	0.274637	0.199959	0.763229	0	0.355781	2	11381	5536	5690.5	11	0.0296999	0.243721	2.52303e-06	0.00224634	0.00462466	0.0961734	0.000290234	0.0240929	0.944722	0.000222046	0.0210735	0.860482	0	0.00265187	0.0728268	0.894016	0	NA	NA	NA
vRhyme_bin_10096	15254	No	NA	7	0	0	Low-quality	Genome-fragment	38.4	AAI-based (high-confidence)	0	1	no viral genes detected	103	0.31391	0.254189	0.256117	0.214017	0.748679	0	0.357382	2	14854	5794	7427	37	0.48387	0.983738	7.82566e-06	0.00395617	0.0672135	0.366643	0.000971191	0.0440725	0.83991	0.000475144	0.0308267	0.741431	0	0.00178816	0.0598023	0.938003	0	NA	NA	NA
vRhyme_bin_10097	90816	No	NA	118	8	6	Low-quality	Genome-fragment	29.69	AAI-based (medium-confidence)	0	1		104	0.51713	0.544402	0.487789	0.519495	0.706545	0	0.555072	9	89016	5067	9890.7	37	5.36176	8.52969	1.81699e-05	0.0134193	0.0262768	0.387876	0.000300357	0.0386671	0.824958	0.00012238	0.0248066	0.721016	0	0.000698189	0.0799382	0.849588	0	NA	NA	NA
vRhyme_bin_10098	14066	No	NA	22	1	2	Low-quality	Genome-fragment	7.93	AAI-based (medium-confidence)	0	1		105	0.233133	0.256791	0.266465	0.186694	0.7255	0	0.333716	2	13666	5282	6833	7	4.67493	3.05775	4.67826e-05	0.00967291	5.09268e-05	0.0100923	0.000292685	0.0241944	0.956666	0.000217371	0.0208505	0.897383	0	0.00244054	0.0698648	0.924073	0	NA	NA	NA
vRhyme_bin_10099	16330	No	NA	33	2	4	Low-quality	Genome-fragment	9.6	AAI-based (medium-confidence)	0	1		106	0.192274	0.209398	0.209314	0.116928	0.708754	0	0.287333	2	15930	7506	7965	10	0.866994	1.31681	1.681e-06	0.00183358	9.18134e-05	0.0135509	0.000237705	0.0218039	0.954216	0.000187959	0.0193886	0.877942	0	0.00264329	0.0727088	0.90116	0	NA	NA	NA
vRhyme_bin_1009	32418	No	NA	57	15	0	Medium-quality	Genome-fragment	88.12	AAI-based (high-confidence)	0	1.5	high kmer_freq may indicate large duplication	107	0.947254	0.95164	0.945395	0.848109	0.987809	1	0.936041	4	31618	6247	7904.5	86	0.454048	1.44733	1.14656e-05	0.0072085	0.0217376	0.341866	0.000514986	0.0469438	0.827858	0.000230922	0.0310655	0.749125	7	0.00111417	0.0623053	0.929095	19	NA	NA	NA
vRhyme_bin_100	38295	No	NA	16	12	1	Low-quality	Genome-fragment	21.61	AAI-based (medium-confidence)	0	1		108	0.316564	0.30304	0.324055	0.195405	0.685572	0	0.364927	4	37495	6803	9373.8	20	1.18038	2.47984	1.00461e-05	0.00724949	0.00522314	0.154648	0.000289855	0.0361594	0.878483	0.00016392	0.0275665	0.771333	0	0.00110096	0.0730336	0.908479	0	NA	NA	NA
vRhyme_bin_10100	14243	No	NA	4	0	0	Low-quality	Genome-fragment	33.11	AAI-based (high-confidence)	0	1.65	no viral genes detected; high kmer_freq may indicate large duplication	109	0.724347	0.722208	0.676471	0.359068	0.814307	1	0.65928	2	13843	6771	6921.5	32	0.147765	0.543627	2.30314e-07	0.000678695	0.000202795	0.0201393	3.34888e-05	0.00818398	0.995691	2.90119e-05	0.00761734	0.988129	0	0.000543492	0.0329694	0.985105	1	NA	NA	NA
vRhyme_bin_10101	28383	No	NA	30	7	0	Low-quality	Genome-fragment	45.22	AAI-based (high-confidence)	0	1		110	0.313482	0.310113	0.325326	0.326546	0.733211	0	0.401736	2	27983	12953	13991.5	46	4.08864	2.85959	2.51834e-05	0.00709696	0.0160159	0.178974	0.000309993	0.0248995	0.943936	0.000168015	0.0183311	0.893319	0	0.00209363	0.064709	0.933435	0	NA	NA	NA
vRhyme_bin_10102	21328	No	NA	30	7	0	Low-quality	Genome-fragment	26.87	HMM-based (lower-bound)	0	1		111	0.242545	0.241201	0.2426	0.147933	0.677287	0	0.310313	3	20728	5191	6909.3	42	1.42126	2.32711	1.51145e-05	0.00764532	0.000820189	0.0506562	0.000227603	0.0296028	0.906041	0.00014602	0.024005	0.79375	0	0.0021498	0.0874747	0.824279	0	NA	NA	NA
vRhyme_bin_10103	20984	No	NA	25	9	0	Low-quality	Genome-fragment	11.76	AAI-based (medium-confidence)	0	1.85	high kmer_freq may indicate large duplication	112	0.94431	0.95076	0.93869	0.819524	0.990136	1	0.928684	2	20584	10019	10292	11	0.00302687	0.0778058	6.61117e-08	0.000363625	0.0071487	0.119572	0.000652454	0.0361235	0.873851	0.000303802	0.0246496	0.795006	3	0.000124233	0.0157628	0.995128	11	NA	NA	NA
vRhyme_bin_10104	24984	No	NA	31	7	0	Medium-quality	Genome-fragment	73.85	AAI-based (medium-confidence)	0	1		113	0.247196	0.196175	0.200823	0.215009	0.812636	0	0.334368	2	24584	6175	12292	65	2.19775	2.09655	4.69892e-05	0.00969425	0.00224242	0.066969	0.000701852	0.037466	0.88242	0.000346019	0.0263066	0.810202	0	0.00168424	0.0580385	0.933461	0	NA	NA	NA
vRhyme_bin_10105	21924	No	NA	21	4	0	Low-quality	Genome-fragment	33.98	AAI-based (high-confidence)	0	1		114	0.349176	0.278262	0.320413	0.241646	0.756155	0	0.38913	3	21324	5509	7108	36	1.41749	2.1044	3.95734e-06	0.00378968	0.0328269	0.344549	0.000978112	0.058981	0.782889	0.00044408	0.0396666	0.688368	0	0.00188703	0.0806602	0.909152	0	NA	NA	NA
vRhyme_bin_10106	14714	No	NA	13	1	0	Low-quality	Genome-fragment	8.8	HMM-based (lower-bound)	0	1		115	0.268177	0.236154	0.229568	0.263023	0.767198	0	0.352824	2	14314	6112	7157	59	3.75788	2.74149	3.49719e-08	0.000264469	0.0127764	0.159852	0.000729873	0.0382066	0.899463	0.000397059	0.0281801	0.824748	0	0.00209054	0.0646613	0.92762	0	NA	NA	NA
vRhyme_bin_10107	25095	No	NA	32	15	0	Medium-quality	Genome-fragment	67.74	AAI-based (high-confidence)	0	1		116	0.210496	0.198594	0.20791	0.0844032	0.53493	0	0.247267	2	24695	11842	12347.5	66	0.102031	0.451733	6.46703e-06	0.00359639	0.000149007	0.0172631	0.00015149	0.0174063	0.967003	0.00011185	0.0149566	0.914235	0	0.000987118	0.0444324	0.954212	0	NA	NA	NA
vRhyme_bin_10108	30715	No	NA	21	11	0	Low-quality	Genome-fragment	15.17	AAI-based (medium-confidence)	0	1		117	0.515754	0.518326	0.555831	0.54419	0.833606	0	0.593541	5	29715	5539	5943	43	6.29664	6.44371	8.11732e-06	0.0073173	0.015662	0.316472	0.00043496	0.0483175	0.826775	0.000204317	0.0332177	0.721875	0	0.00212525	0.100545	0.828161	0	NA	NA	NA
vRhyme_bin_10109	33092	Yes	24462	47	23	5	Medium-quality	Genome-fragment	70.31	AAI-based (medium-confidence)	26.08	1		118	0.434662	0.396107	0.47195	0.346985	0.874562	0	0.504853	2	32692	7013	16346	77	6.74351	3.67247	0.00014782	0.0171942	2.11452e-05	0.00650311	0.000289138	0.0240474	0.938439	0.000166015	0.0182217	0.872769	0	0.00175773	0.0592913	0.921477	0	NA	NA	NA
vRhyme_bin_1010	85094	Yes	74167	88	11	7	Low-quality	Genome-fragment	40.81	AAI-based (medium-confidence)	12.84	1		119	0.333648	0.321926	0.307173	0.18308	0.620955	0	0.353356	9	83294	5146	9254.9	44	1.05213	3.81219	1.54281e-05	0.0132977	0.00478411	0.194018	0.000215826	0.0370648	0.84482	9.4263e-05	0.0243626	0.736255	0	0.000677754	0.0771863	0.859471	0	NA	NA	NA
vRhyme_bin_10110	29609	No	NA	36	6	0	Medium-quality	Genome-fragment	71.17	AAI-based (high-confidence)	0	1		120	0.428273	0.456326	0.406939	0.514688	0.736488	0	0.508543	3	29009	6947	9669.7	70	3.37075	3.32387	4.17682e-05	0.0120038	0.0187569	0.241361	0.000333679	0.0318222	0.879053	0.000150101	0.0216944	0.800082	0	0.00120703	0.0618225	0.900394	0	NA	NA	NA
vRhyme_bin_10111	16348	No	NA	21	11	0	Low-quality	Genome-fragment	28.37	AAI-based (high-confidence)	0	1		121	0.287597	0.253374	0.247079	0.201917	0.792671	0	0.356528	2	15948	6080	7974	27	0.145126	0.53875	4.22807e-07	0.000919573	0.0199596	0.199798	0.000857148	0.0414041	0.861662	0.000439166	0.0296367	0.768966	0	0.00414947	0.0910986	0.880263	0	NA	NA	NA
vRhyme_bin_10112	12061	No	NA	16	2	0	Low-quality	Genome-fragment	6.58	AAI-based (medium-confidence)	0	1		122	0.218685	0.235515	0.237943	0.134002	0.732264	0	0.311682	2	11661	5614	5830.5	6	0.0887067	0.421205	2.96714e-05	0.00770343	0.000335335	0.0258973	0.000278565	0.0236036	0.950415	0.000228465	0.0213759	0.864951	0	0.00222942	0.0667745	0.921528	0	NA	NA	NA
vRhyme_bin_10113	13654	No	NA	20	4	1	Low-quality	Genome-fragment	31.42	AAI-based (medium-confidence)	0	1.84	high kmer_freq may indicate large duplication	123	0.911169	0.917269	0.904137	0.726352	0.979939	1	0.887773	2	13254	6195	6627	28	0.447083	0.945603	2.99264e-06	0.00244648	0.0084293	0.129841	0.000645688	0.0359357	0.872792	0.00035073	0.0264851	0.7665	0	0.000196293	0.0198138	0.992008	8	NA	NA	NA
vRhyme_bin_10114	12200	No	NA	8	1	0	Low-quality	Genome-fragment	33.51	AAI-based (high-confidence)	0	1.76	high kmer_freq may indicate large duplication	124	0.853125	0.861333	0.840393	0.662401	0.930051	1	0.82946	2	11800	5533	5900	32	0.027513	0.234576	2.91717e-07	0.000763829	0.000155857	0.0176554	2.08328e-05	0.00645489	0.995641	2.12863e-05	0.00652477	0.984838	0	0.000236069	0.0217287	0.990838	2	NA	NA	NA
vRhyme_bin_10115	14732	No	NA	10	2	0	Low-quality	Genome-fragment	9.11	AAI-based (medium-confidence)	0	1		125	0.279412	0.275219	0.281143	0.218165	0.792641	0	0.369316	2	14332	6424	7166	8	0.409753	0.905266	2.67195e-06	0.00231169	0.0135998	0.164923	0.000572211	0.0338293	0.899417	0.000304952	0.0246962	0.81935	0	0.0026479	0.0727722	0.897999	0	NA	NA	NA
vRhyme_bin_10116	39558	No	NA	58	17	0	High-quality	High-quality	98.12	AAI-based (high-confidence)	0	1		126	0.209958	0.227086	0.220515	0.123271	0.644272	0	0.28502	3	38958	8765	12986	93	0.834213	1.62185	4.06105e-05	0.0125986	0.00109989	0.0640104	0.000271603	0.0305988	0.923892	0.000153246	0.0229197	0.858774	0	0.00104434	0.0642393	0.929963	0
vRhyme_bin_10117	26708	No	NA	53	2	0	Medium-quality	Genome-fragment	63.55	HMM-based (lower-bound)	0	1.85	high kmer_freq may indicate large duplication	127	0.908659	0.909785	0.909127	0.714841	0.980212	1	0.884525	2	26308	12175	13154	52	0.131662	0.513151	2.09618e-06	0.00204752	0.018463	0.192162	0.000837345	0.040923	0.828224	0.000354067	0.0266108	0.749617	0	6.1809e-05	0.0111184	0.997608	20	NA	NA	NA
vRhyme_bin_10118	30948	No	NA	31	5	0	Medium-quality	Genome-fragment	82.38	AAI-based (medium-confidence)	0	1		128	0.261246	0.241407	0.233018	0.0844032	0.581347	0	0.280284	3	30348	6158	10116	53	0.138174	0.726227	5.56565e-06	0.00470948	0.000252349	0.0316105	0.000128282	0.022121	0.945508	9.52295e-05	0.0191323	0.859694	0	0.00126114	0.0680212	0.895535	0	NA	NA	NA
vRhyme_bin_10119	18983	No	NA	32	8	0	Low-quality	Genome-fragment	32.26	AAI-based (high-confidence)	0	1		129	0.293203	0.282831	0.295414	0.109071	0.677716	0	0.331647	3	18383	5562	6127.7	32	2.75475	3.29459	4.07974e-05	0.0118517	0.000109695	0.0186658	0.000144474	0.023566	0.947405	0.000116959	0.0203816	0.860906	0	0.00157907	0.07407	0.895598	0	NA	NA	NA
vRhyme_bin_1011	27168	No	NA	37	10	0	Medium-quality	Genome-fragment	74.35	AAI-based (medium-confidence)	0	1.62	high kmer_freq may indicate large duplication	130	0.93427	0.94297	0.937256	0.828981	0.990002	1	0.926696	2	26768	11746	13384	73	0.0125794	0.158615	2.88159e-07	0.000759157	0.0707318	0.376116	0.00136433	0.0522366	0.753148	0.000532007	0.0326192	0.66871	5	0.000364793	0.0270108	0.98493	11	NA	NA	NA
vRhyme_bin_10120	23277	No	NA	34	8	0	Medium-quality	Genome-fragment	72.54	AAI-based (high-confidence)	0	1		131	0.265657	0.215116	0.236667	0.214495	0.72747	0	0.331881	2	22877	9840	11438.5	71	0.429866	0.927217	5.16392e-09	0.000101626	0.0741049	0.38498	0.00169286	0.058187	0.779339	0.000712705	0.0377546	0.702622	0	0.00154041	0.055505	0.955028	0	NA	NA	NA
vRhyme_bin_10121	20869	No	NA	21	3	0	Low-quality	Genome-fragment	10.16	HMM-based (lower-bound)	0	1		132	0.27713	0.250763	0.259743	0.26226	0.686443	0	0.347268	2	20469	6609	10234.5	75	3.9012	2.79328	6.80021e-06	0.00368787	0.00532252	0.103175	0.000271202	0.0232896	0.96496	0.000183324	0.019148	0.920866	0	0.00153482	0.0554043	0.951115	0	NA	NA	NA
vRhyme_bin_10122	14699	No	NA	24	7	0	Low-quality	Genome-fragment	22.12	HMM-based (lower-bound)	0	1		133	0.221513	0.206889	0.217303	0.0943169	0.579509	0	0.263906	2	14299	7120	7149.5	41	0.506688	1.00667	1.14259e-05	0.00478035	6.58098e-05	0.0114726	0.000157897	0.0177706	0.972175	0.000153372	0.0175141	0.911129	0	0.00163746	0.0572269	0.937968	0	NA	NA	NA
vRhyme_bin_10123	19774	No	NA	28	3	0	Low-quality	Genome-fragment	28.96	HMM-based (lower-bound)	0	1		134	0.300884	0.264924	0.292703	0.206101	0.719651	0	0.356853	2	19374	5061	9687	28	0.639306	1.13076	4.93394e-07	0.000993372	0.0121951	0.156173	0.000576768	0.0339637	0.919044	0.000319409	0.0252749	0.861274	0	0.00149637	0.0547059	0.947349	0	NA	NA	NA
vRhyme_bin_10124	28958	No	NA	37	4	1	Low-quality	Genome-fragment	37.38	AAI-based (medium-confidence)	0	1		135	0.309288	0.284496	0.286248	0.248463	0.775609	0	0.380821	3	28358	7086	9452.7	37	0.512141	1.35698	3.20949e-06	0.00353639	0.0307863	0.326188	0.000858409	0.0578351	0.748612	0.000357299	0.0373056	0.656985	0	0.00271984	0.10315	0.838854	0	NA	NA	NA
vRhyme_bin_10125	12526	No	NA	12	5	0	Low-quality	Genome-fragment	43.37	AAI-based (high-confidence)	0	1		136	0.21693	0.19887	0.235398	0.113102	0.719979	0	0.296856	2	12126	5209	6063	42	0.0447415	0.299137	6.30427e-07	0.00112288	0.000616027	0.0351006	0.000273516	0.0233887	0.959806	0.000220483	0.0209992	0.896831	0	0.00187142	0.0611788	0.933249	0	NA	NA	NA
vRhyme_bin_10126	23784	No	NA	24	16	0	Medium-quality	Genome-fragment	60.68	AAI-based (medium-confidence)	0	1.02		137	0.447707	0.512773	0.480261	0.315238	0.844933	0	0.520183	3	23184	5194	7728	58	0.388622	1.24679	8.38918e-06	0.00563966	0.0168687	0.242205	0.000535784	0.042373	0.855423	0.000281352	0.0307836	0.753169	0	0.00110789	0.0618573	0.931674	1	NA	NA	NA
vRhyme_bin_10127	57125	No	NA	62	10	0	High-quality	High-quality	100	AAI-based (high-confidence)	0	1.79	high kmer_freq may indicate large duplication; contig >1.5x longer than expected genome length	138	0.981861	0.981797	0.981594	0.957915	0.994137	1	0.979461	3	56525	6768	18841.7	173	0.495492	1.3739	6.50288e-06	0.00495664	0.0307176	0.319303	0.000351173	0.0352561	0.876782	0.000156564	0.0245154	0.801049	3	0.00141668	0.0710622	0.897759	26	536_0	512_0	509_0
vRhyme_bin_10128	22614	No	NA	12	1	0	Low-quality	Genome-fragment	40.61	AAI-based (high-confidence)	0	1		139	0.208736	0.19887	0.2272	0.141219	0.714624	0	0.29813	2	22214	5613	11107	40	0.785841	1.25367	4.61876e-06	0.00303933	0.000134839	0.0164219	0.000364213	0.0269894	0.948617	0.000228888	0.0213957	0.894245	0	0.00238559	0.0690738	0.928792	0	NA	NA	NA
vRhyme_bin_10129	12759	No	NA	4	0	0	Not-determined	Genome-fragment	NA	NA	0	1	no viral genes detected	NA	NA	NA	NA	NA	NA	NA	NA	NA	NA	NA	NA	NA	NA	NA	NA	NA	NA	NA	NA	NA	NA	NA	NA	NA	NA	NA	NA	NA	NA	NA	NA	NA
vRhyme_bin_1012	61139	No	NA	69	7	1	Medium-quality	Genome-fragment	64.46	AAI-based (medium-confidence)	0	1		141	0.392506	0.370255	0.362679	0.322514	0.801736	0	0.449938	4	60339	7535	15084.8	63	0.801103	2.06828	1.843e-07	0.000763006	0.05093	0.431612	0.00109804	0.0673689	0.698458	0.000434791	0.0425475	0.609143	1	0.00100726	0.0689625	0.912763	0	NA	NA	NA
vRhyme_bin_10130	42338	No	NA	56	16	1	Medium-quality	Genome-fragment	71.77	AAI-based (high-confidence)	0	1		142	0.297778	0.304746	0.300393	0.270608	0.751264	0	0.384958	2	41938	9661	20969	70	2.66979	2.31075	2.02026e-05	0.0063565	0.0131433	0.162132	0.000348196	0.0263892	0.936494	0.000186694	0.0193232	0.882092	0	0.00199483	0.0631637	0.927284	0	NA	NA	NA
vRhyme_bin_10131	39128	No	NA	58	15	0	Medium-quality	Genome-fragment	62.69	AAI-based (high-confidence)	0	1		143	0.303329	0.28974	0.285666	0.235549	0.760894	0	0.375036	3	38528	10638	12842.7	61	0.9954	1.88484	2.34579e-06	0.00304522	0.0146293	0.218196	0.000587138	0.0421419	0.832942	0.00023795	0.0267806	0.759018	0	0.00159855	0.0709784	0.890465	0	NA	NA	NA
vRhyme_bin_10132	43787	No	NA	68	13	0	High-quality	High-quality	100	AAI-based (high-confidence)	0	1.42		144	0.974475	0.975727	0.973351	0.953803	0.994295	1	0.97433	3	43187	6961	14395.7	129	0.724919	1.70145	4.89275e-05	0.0139539	0.00303128	0.105221	0.000138494	0.0231696	0.953902	9.20367e-05	0.0185895	0.897989	0	0.00124294	0.0687818	0.911182	17	470_0	515_0
vRhyme_bin_10133	20261	No	NA	27	6	0	Medium-quality	Genome-fragment	52.46	AAI-based (high-confidence)	0	1		145	0.3147	0.279602	0.274318	0.25926	0.814978	0	0.388572	2	19861	5157	9930.5	48	0.329344	0.811596	2.08547e-05	0.00645828	0.0524542	0.323896	0.00152728	0.0552681	0.766972	0.000656894	0.0362462	0.674204	0	0.00323435	0.0804283	0.894381	0	NA	NA	NA
vRhyme_bin_10134	17806	No	NA	21	6	1	Low-quality	Genome-fragment	7.14	AAI-based (medium-confidence)	0	1		146	0.351748	0.312369	0.351218	0.227244	0.720006	0	0.392517	3	17206	5695	5735.3	10	0.233867	0.953712	1.19444e-06	0.00204766	0.0307598	0.325004	0.000416567	0.0367082	0.879272	0.00021958	0.025687	0.790709	0	0.0015803	0.073794	0.902166	0	NA	NA	NA
vRhyme_bin_10135	14139	No	NA	19	0	0	Not-determined	Genome-fragment	NA	NA	0	1	no viral genes detected	NA	NA	NA	NA	NA	NA	NA	NA	NA	NA	NA	NA	NA	NA	NA	NA	NA	NA	NA	NA	NA	NA	NA	NA	NA	NA	NA	NA	NA	NA	NA	NA	NA
vRhyme_bin_10136	18948	No	NA	28	5	0	Low-quality	Genome-fragment	39.18	AAI-based (high-confidence)	0	1		148	0.405149	0.344333	0.358509	0.289261	0.65661	0	0.410773	3	18348	6008	6116	38	5.5002	4.13152	3.51538e-06	0.00332629	0.00250292	0.095905	0.000201087	0.025587	0.953161	0.000134318	0.0203693	0.89408	0	0.00114893	0.0611677	0.928174	0	NA	NA	NA
vRhyme_bin_10137	26759	No	NA	18	5	0	Low-quality	Genome-fragment	30.54	AAI-based (high-confidence)	0	1		149	0.272296	0.254567	0.268242	0.194254	0.688606	0	0.335593	2	26359	8895	13179.5	29	0.706781	1.18893	3.47131e-06	0.00263488	0.00797801	0.126317	0.000315152	0.0251059	0.948458	0.000188123	0.0193971	0.895969	0	0.00168586	0.0580665	0.943107	0	NA	NA	NA
vRhyme_bin_10138	87540	No	NA	69	13	1	High-quality	High-quality	99.93	AAI-based (high-confidence)	0	1		150	0.172488	0.175072	0.1741	0.0707045	0.439246	0	0.206322	4	86740	6575	21685	99	1.19501	2.46054	9.31435e-06	0.00573511	0.000244672	0.0352441	0.000117384	0.0226293	0.955975	6.89985e-05	0.0178	0.910568	0	0.00084071	0.0545541	0.935216	0		288_0	93_0
vRhyme_bin_10139	14266	No	NA	25	6	0	Low-quality	Genome-fragment	40.67	AAI-based (medium-confidence)	0	1		151	0.250764	0.252569	0.243119	0.218181	0.754616	0	0.34385	2	13866	6448	6933	37	0.219309	0.662282	1.61821e-05	0.00568896	0.0267308	0.231218	0.000736943	0.0383912	0.866516	0.000361825	0.0269007	0.782547	0	0.00236538	0.0687805	0.913432	0	NA	NA	NA
vRhyme_bin_1013	68919	No	NA	79	27	4	Low-quality	Genome-fragment	38.5	AAI-based (medium-confidence)	0	1		152	0.334397	0.295877	0.304215	0.197146	0.607771	0	0.347881	6	67719	5103	11286.5	37	2.16683	4.25811	1.23814e-05	0.00969954	0.0265902	0.428408	0.000231574	0.0387887	0.862044	9.77298e-05	0.0255186	0.786918	0	0.000566351	0.0623297	0.900721	0	NA	NA	NA
vRhyme_bin_10140	14805	No	NA	9	2	0	Low-quality	Genome-fragment	25.14	AAI-based (medium-confidence)	0	1		153	0.239302	0.219421	0.242647	0.11522	0.610343	0	0.285387	2	14405	5616	7202.5	21	2.18554	2.09071	5.68378e-07	0.00106619	0.00031632	0.0251523	0.000216202	0.0207943	0.97056	0.00016495	0.0181632	0.927809	0	0.00156346	0.0559188	0.953601	0	NA	NA	NA
vRhyme_bin_10141	41721	No	NA	31	9	1	Low-quality	Genome-fragment	35.42	AAI-based (high-confidence)	0	1		154	0.285126	0.272901	0.2963	0.0844032	0.547988	0	0.297344	3	41121	6468	13707	35	0.39302	1.2535	1.33781e-05	0.00730824	0.000264098	0.0323814	9.17629e-05	0.0190068	0.962399	7.70469e-05	0.0173909	0.890065	0	0.000868335	0.0587368	0.929542	0	NA	NA	NA
vRhyme_bin_10142	31113	No	NA	33	11	0	Medium-quality	Genome-fragment	56.24	AAI-based (high-confidence)	0	1		155	0.308421	0.280901	0.294243	0.166898	0.576117	0	0.325316	3	30513	7274	10171	54	0.744147	1.71266	1.27128e-05	0.00705456	0.00705016	0.159461	0.000255456	0.0282148	0.909923	0.000136914	0.0208293	0.81831	0	0.00083916	0.0569515	0.931633	0	NA	NA	NA
vRhyme_bin_10143	42744	No	NA	56	12	1	Medium-quality	Genome-fragment	55.66	AAI-based (medium-confidence)	0	1		156	0.232145	0.206644	0.206493	0.0907684	0.535667	0	0.254344	2	42344	17295	21172	66	0.134471	0.518596	1.05909e-05	0.00460237	0.00117089	0.048392	0.000117329	0.0153185	0.97827	8.25551e-05	0.0128495	0.945491	0	0.000936833	0.0432859	0.962255	0	NA	NA	NA
vRhyme_bin_10144	57357	No	NA	66	8	0	Medium-quality	Genome-fragment	79.39	AAI-based (medium-confidence)	0	1		157	0.290327	0.285514	0.298916	0.241132	0.720238	0	0.367225	5	56357	5285	11271.4	76	2.30305	3.73259	4.67663e-06	0.0051509	0.0191753	0.323512	0.000313274	0.0402887	0.832014	0.000136546	0.0271928	0.723674	0	0.00164385	0.111525	0.769042	0	NA	NA	NA
vRhyme_bin_10145	12990	No	NA	21	1	2	Low-quality	Genome-fragment	7.09	AAI-based (high-confidence)	0	1		158	0.233952	0.211732	0.237612	0.0976126	0.614799	0	0.279141	2	12590	5293	6295	6	0.790928	1.25772	3.97792e-07	0.000891955	0.00017626	0.0187755	0.000171968	0.0185455	0.968966	0.000175563	0.0187383	0.894581	0	0.0017775	0.0596239	0.931739	0	NA	NA	NA
vRhyme_bin_10146	14129	No	NA	12	0	0	Low-quality	Genome-fragment	8.04	AAI-based (medium-confidence)	0	1	no viral genes detected	159	0.382593	0.332145	0.339654	0.347011	0.814954	0	0.443271	2	13729	6577	6864.5	8	0.481477	0.981303	3.45465e-05	0.00831222	0.0104343	0.14446	0.000612683	0.0350052	0.901649	0.000327162	0.0255797	0.826779	0	0.00156365	0.0559223	0.942112	0	NA	NA	NA
vRhyme_bin_10147	25021	No	NA	31	11	0	Low-quality	Genome-fragment	49.07	HMM-based (lower-bound)	0	1.38		160	0.949792	0.961404	0.962551	0.852284	0.991396	1	0.943485	3	24421	7474	8140.3	74	0.424941	1.2825	2.68082e-06	0.00324407	0.00242599	0.0944775	0.000310941	0.0314347	0.943479	0.000195887	0.0246286	0.889722	3	0.00147741	0.0680415	0.931444	11	NA	NA	NA
vRhyme_bin_10148	14998	No	NA	13	5	0	Low-quality	Genome-fragment	25.59	AAI-based (medium-confidence)	0	1.26		161	0.945407	0.945582	0.933242	0.886733	0.982242	1	0.938641	2	14598	5542	7299	28	1.843	1.9199	1.61059e-05	0.00567554	1.89429e-05	0.00615514	0.000147287	0.0171632	0.976926	0.000123104	0.015691	0.938429	0	0.000788069	0.0397006	0.976004	3	NA	NA	NA
vRhyme_bin_10149	14783	No	NA	11	4	0	Low-quality	Genome-fragment	23.7	HMM-based (lower-bound)	0	1		162	0.240642	0.218698	0.238604	0.134319	0.726398	0	0.311732	2	14383	5720	7191.5	31	0.65703	1.14632	1.31529e-07	0.000512892	0.000446382	0.0298792	0.000397709	0.0282032	0.946479	0.00025971	0.0227908	0.888059	0	0.00182766	0.0604592	0.943101	0	NA	NA	NA
vRhyme_bin_1014	34171	No	NA	35	3	3	Low-quality	Genome-fragment	39.13	AAI-based (high-confidence)	0	1		163	0.313569	0.279101	0.289978	0.263607	0.697188	0	0.368688	4	33371	6011	8342.8	38	2.50578	3.6073	3.22642e-06	0.00432235	0.0365206	0.367098	0.0010597	0.06285	0.749032	0.000430977	0.0408117	0.65848	0	0.0012373	0.0790637	0.911049	0	NA	NA	NA
vRhyme_bin_10150	19672	No	NA	23	17	0	Low-quality	Genome-fragment	37.58	AAI-based (high-confidence)	0	1		164	0.29143	0.272551	0.306965	0.216409	0.757496	0	0.36897	2	19272	8740	9636	36	0.559464	1.05779	1.36646e-05	0.00522774	0.0120063	0.15496	0.000380819	0.0275978	0.915126	0.000214078	0.0206919	0.830353	0	0.00185306	0.060878	0.915578	0	NA	NA	NA
vRhyme_bin_10151	34710	No	NA	36	14	0	High-quality	High-quality	91.95	AAI-based (high-confidence)	0	1		165	0.336562	0.279459	0.28794	0.282959	0.774432	0	0.39227	3	34110	5188	11370	90	3.02331	3.43319	3.70625e-06	0.0037956	0.0210435	0.290112	0.000939749	0.0567851	0.756765	0.000409323	0.0372057	0.660117	0	0.00184614	0.0840216	0.883348	0	268_0		273_0
vRhyme_bin_10152	11409	No	NA	21	2	0	Low-quality	Genome-fragment	30.59	AAI-based (high-confidence)	0	1		166	0.441278	0.453144	0.461071	0.558107	0.912371	0	0.565194	2	11009	5084	5504.5	29	0.182779	0.604614	6.81902e-05	0.0116782	0.0357722	0.267478	0.000985665	0.0443997	0.803771	0.000489603	0.0312923	0.678453	0	0.00269892	0.07347	0.894283	0	NA	NA	NA
vRhyme_bin_10153	15953	No	NA	6	5	0	Medium-quality	Genome-fragment	61.21	AAI-based (high-confidence)	0	1		167	0.240741	0.21935	0.215509	0.154888	0.670263	0	0.30015	2	15553	7596	7776.5	48	0.0572704	0.338439	2.45837e-06	0.00221737	0.0138656	0.166527	0.000742654	0.0385397	0.857946	0.000388363	0.0278698	0.750442	0	0.000825936	0.0406432	0.972439	0	NA	NA	NA
vRhyme_bin_10154	26702	No	NA	29	3	0	Low-quality	Genome-fragment	24.08	AAI-based (high-confidence)	0	1		168	0.324134	0.292684	0.294871	0.148635	0.600189	0	0.332103	3	26102	7179	8700.7	22	3.83879	3.57319	3.6224e-05	0.0113022	0.00132103	0.0722403	0.000122377	0.0204536	0.961392	8.53317e-05	0.0176263	0.902248	0	0.00126607	0.0693768	0.9027	0	NA	NA	NA
vRhyme_bin_10155	13902	No	NA	10	3	0	Low-quality	Genome-fragment	33.47	AAI-based (medium-confidence)	0	1.79	high kmer_freq may indicate large duplication	169	0.95387	0.952574	0.951754	0.904473	0.982242	1	0.948982	2	13502	6584	6751	30	0.0858188	0.414292	2.32355e-07	0.000681697	1.71632e-07	0.000585888	1.32541e-05	0.00514862	0.997251	1.29453e-05	0.00508828	0.990873	0	0.000208471	0.0204192	0.990762	4	NA	NA	NA
vRhyme_bin_10156	19318	No	NA	23	7	1	Low-quality	Genome-fragment	37.35	AAI-based (medium-confidence)	0	1		170	0.325462	0.246427	0.285202	0.253164	0.770968	0	0.376245	3	18718	5230	6239.3	38	0.796044	1.73919	7.19729e-06	0.00515529	0.0413486	0.366519	0.00109392	0.0574728	0.764064	0.000486394	0.0385034	0.661289	0	0.00162817	0.0797926	0.915075	0	NA	NA	NA
vRhyme_bin_10157	15706	No	NA	17	6	0	Low-quality	Genome-fragment	27.75	AAI-based (high-confidence)	0	1		171	0.798641	0.820521	0.803871	0.60827	0.932961	1	0.792853	2	15306	5306	7653	26	0.00660058	0.114896	7.02977e-06	0.0037496	0.000604549	0.0347721	0.000214542	0.0207143	0.963053	0.000176666	0.0187971	0.899863	0	0.00159432	0.056468	0.947734	2	NA	NA	NA
vRhyme_bin_10158	18388	No	NA	17	12	0	Low-quality	Genome-fragment	45.76	AAI-based (medium-confidence)	0	1		172	0.202809	0.196641	0.212035	0.106412	0.643891	0	0.272358	2	17988	7571	8994	43	0.116601	0.48291	4.22681e-06	0.00290751	0.000583128	0.0341505	0.000234939	0.0216767	0.957223	0.000174527	0.018683	0.892773	0	0.00167014	0.0577952	0.93932	0	NA	NA	NA
vRhyme_bin_10159	33633	No	NA	26	15	2	Low-quality	Genome-fragment	17.23	AAI-based (high-confidence)	0	1		173	0.299071	0.294905	0.29417	0.158022	0.619966	0	0.333227	4	32833	5177	8208.3	15	3.3598	3.89489	2.7947e-05	0.0115169	0.00120704	0.083118	0.000133746	0.0248644	0.941166	8.8887e-05	0.0221818	0.867827	0	0.00136898	0.0771147	0.869863	0	NA	NA	NA
vRhyme_bin_1015	136063	Yes	133312	159	26	9	Medium-quality	Genome-fragment	72.34	AAI-based (high-confidence)	2.02	1		174	0.352911	0.470219	0.381666	0.373295	0.825104	0	0.480639	10	134063	5147	13406.3	93	3.81931	5.95947	1.2216e-05	0.00990431	0.0370362	0.494605	0.000463697	0.0463098	0.793706	0.000186206	0.0298465	0.680079	0	0.00202467	0.134413	0.67554	1	NA	NA	NA
vRhyme_bin_10160	31743	No	NA	34	7	1	Medium-quality	Genome-fragment	63.66	AAI-based (medium-confidence)	0	1		175	0.299858	0.2795	0.287501	0.208655	0.687409	0	0.352585	4	30943	6338	7735.8	48	0.650454	1.67589	7.8041e-06	0.00584963	0.0035132	0.144337	0.000310012	0.0393564	0.836698	0.00014	0.0262302	0.742126	0	0.00120286	0.0832874	0.846412	0	NA	NA	NA
vRhyme_bin_10161	24363	No	NA	25	13	1	Medium-quality	Genome-fragment	64.96	AAI-based (high-confidence)	0	1		176	0.27194	0.251218	0.24807	0.0858939	0.642662	0	0.299957	3	23763	5270	7921	62	0.353508	1.16079	7.39599e-06	0.00516294	0.000462359	0.0398508	0.00012018	0.0213299	0.954559	9.32035e-05	0.0190655	0.878992	0	0.00153378	0.0773253	0.885785	0	NA	NA	NA
vRhyme_bin_10162	94685	No	NA	105	8	1	Medium-quality	Genome-fragment	89.4	AAI-based (medium-confidence)	0	1		177	0.292174	0.279677	0.290171	0.195874	0.670599	0	0.345699	4	93885	8989	23471.3	89	1.03271	2.23037	1.21065e-05	0.00786586	0.015305	0.262519	0.000463029	0.0449857	0.809856	0.000188812	0.0285265	0.734579	0	0.000888938	0.063065	0.916809	0	NA	NA	NA
vRhyme_bin_10163	15840	No	NA	26	8	0	Low-quality	Genome-fragment	26.01	AAI-based (high-confidence)	0	1		178	0.224136	0.224605	0.242479	0.166993	0.727321	0	0.317107	2	15440	7124	7720	25	0.0193165	0.196553	2.37145e-11	6.88687e-06	0.00244847	0.0699782	0.000406501	0.0285132	0.937885	0.00023804	0.0218193	0.879245	0	0.00227147	0.0674013	0.931658	0	NA	NA	NA
vRhyme_bin_10164	31796	No	NA	45	31	2	Low-quality	Genome-fragment	16.76	AAI-based (high-confidence)	0	1		179	0.272039	0.274517	0.270495	0.12827	0.557349	0	0.300534	3	31196	7795	10398.7	15	0.843551	1.61257	1.10137e-05	0.00596645	0.0029558	0.108422	0.000132607	0.0215067	0.956099	9.26455e-05	0.0188613	0.897312	0	0.00105986	0.0649417	0.923622	0	NA	NA	NA
vRhyme_bin_10165	56992	No	NA	67	8	0	Medium-quality	Genome-fragment	84.63	AAI-based (high-confidence)	0	1		180	0.249006	0.238386	0.235076	0.130386	0.574138	0	0.285398	2	56592	20665	28296	84	3.20683	2.53252	2.371e-05	0.00688621	0.000496154	0.0315009	0.000143089	0.0169168	0.972904	7.93054e-05	0.0125941	0.946158	0	0.000612568	0.0350019	0.975496	0	NA	NA	NA
vRhyme_bin_10166	21801	No	NA	29	2	0	Low-quality	Genome-fragment	27.33	AAI-based (high-confidence)	0	1		181	0.351748	0.312369	0.334215	0.227244	0.784732	0	0.402062	3	21201	5529	7067	26	0.122842	0.668413	2.3293e-06	0.00292678	0.0137851	0.228845	0.000499713	0.0427836	0.830835	0.000236107	0.0291943	0.741432	0	0.00146761	0.0741722	0.882829	0	NA	NA	NA
vRhyme_bin_10167	12363	No	NA	28	3	0	Low-quality	Genome-fragment	39.72	AAI-based (high-confidence)	0	1		182	0.20585	0.19887	0.223389	0.134454	0.752113	0	0.302935	2	11963	5922	5981.5	33	0.315702	0.79461	3.05677e-07	0.000781891	7.4659e-05	0.0122196	0.000300842	0.0245292	0.961574	0.000223216	0.0211289	0.90833	0	0.002747	0.0741215	0.911242	0	NA	NA	NA
vRhyme_bin_10168	26339	No	NA	45	13	0	Medium-quality	Genome-fragment	81.3	AAI-based (medium-confidence)	0	1		183	0.387025	0.3343	0.397478	0.430623	0.87709	0	0.485303	2	25939	6555	12969.5	80	6.99933	3.74148	1.88413e-06	0.0019412	0.091281	0.427273	0.00189586	0.0615769	0.776671	0.000826786	0.0406641	0.692861	0	0.00189137	0.061504	0.947625	0	NA	NA	NA
vRhyme_bin_10169	12816	No	NA	15	7	0	Low-quality	Genome-fragment	31.79	AAI-based (high-confidence)	0	1.75	high kmer_freq may indicate large duplication	184	0.971413	0.967487	0.966399	0.942046	0.992075	1	0.967884	2	12416	5789	6208	32	0.146083	0.540524	1.67159e-07	0.000578203	1.01401e-05	0.00450335	4.03265e-05	0.0089807	0.993677	2.85962e-05	0.00756256	0.985452	2	0.000127838	0.0159898	0.995881	5	NA	NA	NA
vRhyme_bin_1016	25990	No	NA	34	10	0	Low-quality	Genome-fragment	16.73	AAI-based (medium-confidence)	0	1.35		185	0.936676	0.95164	0.945395	0.850463	0.987964	1	0.934427	3	25390	5737	8463.3	14	1.2837	2.17066	1.21048e-06	0.00218459	0.0707668	0.472737	0.00144501	0.0664263	0.687949	0.000578389	0.0417403	0.585788	2	0.00138806	0.06667	0.925623	9	NA	NA	NA
vRhyme_bin_10170	37317	No	NA	42	21	0	High-quality	High-quality	90.63	AAI-based (high-confidence)	0	1		186	0.336729	0.305441	0.305917	0.187926	0.580773	0	0.343357	3	36717	6302	12239	86	0.180624	0.845072	1.10928e-05	0.00643179	0.0246839	0.300028	0.000620247	0.0478487	0.792217	0.000255775	0.031128	0.703194	0	0.000851632	0.0556255	0.934877	0	363_0	119_0	117_0
vRhyme_bin_10171	17798	No	NA	26	3	1	Low-quality	Genome-fragment	28.78	AAI-based (high-confidence)	0	1		187	0.65065	0.631623	0.655236	0.717963	0.962951	1	0.723685	2	17398	6160	8699	31	9.78174	4.42306	0.000153915	0.0175451	0.00719154	0.11993	0.000632897	0.035578	0.873987	0.00032431	0.025468	0.780314	0	0.00349648	0.0836239	0.85209	0	NA	NA	NA
vRhyme_bin_10172	28600	No	NA	28	0	2	Low-quality	Genome-fragment	15.73	AAI-based (medium-confidence)	0	1	no viral genes detected	188	0.351748	0.307309	0.316134	0.227244	0.753609	0	0.391209	4	27800	5654	6950	17	1.69279	3.1443	1.52847e-06	0.00277505	0.0121863	0.225378	0.000486736	0.0414413	0.838754	0.000214088	0.0265789	0.747663	0	0.0014964	0.0833524	0.846498	0	NA	NA	NA
vRhyme_bin_10173	26576	No	NA	49	7	0	Medium-quality	Genome-fragment	69.93	AAI-based (high-confidence)	0	1		189	0.210496	0.198594	0.197462	0.0844032	0.51827	0	0.241845	2	26176	12295	13088	68	1.35913	1.64871	6.96291e-06	0.00373173	0.00033702	0.0259623	0.000131083	0.0161916	0.970672	0.000102046	0.0142861	0.917675	0	0.000821663	0.0405379	0.962916	0	NA	NA	NA
vRhyme_bin_10174	13632	No	NA	22	13	1	Low-quality	Genome-fragment	7.14	AAI-based (high-confidence)	0	1		190	0.223633	0.219905	0.241475	0.133343	0.639533	0	0.291578	2	13232	5258	6616	6	1.31658	1.6227	8.1399e-07	0.00127592	0.0021793	0.0660196	0.000206877	0.0203409	0.958722	0.000181045	0.0190287	0.877368	0	0.00207351	0.0643973	0.913807	0	NA	NA	NA
vRhyme_bin_10175	15781	No	NA	24	13	0	Low-quality	Genome-fragment	37.45	AAI-based (high-confidence)	0	1		191	0.264806	0.234676	0.275578	0.178399	0.604228	0	0.311538	2	15381	7353	7690.5	36	7.23544e-05	0.0120295	7.01766e-06	0.00374637	0.00371849	0.0862379	0.000186224	0.0192989	0.969253	0.000161819	0.01799	0.910673	0	0.00149737	0.0547242	0.945091	0	NA	NA	NA
vRhyme_bin_10176	15362	No	NA	36	10	0	Low-quality	Genome-fragment	23.77	AAI-based (high-confidence)	0	1		192	0.289427	0.277404	0.275762	0.218165	0.761987	0	0.364549	2	14962	7322	7481	23	2.03889	2.01935	2.08563e-06	0.00204236	0.0187492	0.193645	0.00060129	0.0346782	0.921308	0.000318677	0.0252459	0.865043	0	0.00347464	0.0833624	0.903651	0	NA	NA	NA
vRhyme_bin_10177	12820	No	NA	14	4	0	Low-quality	Genome-fragment	11.27	HMM-based (lower-bound)	0	1		193	0.216157	0.211156	0.227991	0.179735	0.739053	0	0.314818	2	12420	5680	6210	32	2.61688	2.28774	9.64485e-06	0.004392	0.00184841	0.0608015	0.000335482	0.025903	0.936311	0.000244161	0.022098	0.850143	0	0.00288254	0.0759281	0.874962	0	NA	NA	NA
vRhyme_bin_10178	36030	No	NA	49	19	0	High-quality	High-quality	99.61	AAI-based (high-confidence)	0	1		194	0.19406	0.188455	0.197693	0.142463	0.541531	0	0.25284	2	35630	6888	17815	98	0.00773286	0.124361	9.52083e-06	0.00436367	0.006537	0.114342	0.000311335	0.0249533	0.937527	0.000172928	0.0185972	0.880861	0	0.00134054	0.0517792	0.943271	0	263_0	238_0	236_0
vRhyme_bin_10179	19797	No	NA	20	2	0	Medium-quality	Genome-fragment	62.03	AAI-based (high-confidence)	0	1		195	0.210496	0.209079	0.217013	0.104606	0.623021	0	0.272843	2	19397	8099	9698.5	60	1.30048	1.61275	1.30647e-05	0.0051117	8.64504e-05	0.0131492	0.000203212	0.02016	0.966492	0.000140204	0.0167454	0.920919	0	0.00141849	0.0532633	0.95249	0	NA	NA	NA
vRhyme_bin_1017	34562	No	NA	53	7	0	Medium-quality	Genome-fragment	59.62	AAI-based (high-confidence)	0	1		196	0.271334	0.246814	0.257739	0.204233	0.71416	0	0.338856	3	33962	8708	11320.7	60	2.84588	3.25297	2.85266e-06	0.00316404	0.00181429	0.0840991	0.000306494	0.0348916	0.916475	0.000159553	0.0252218	0.856783	0	0.00174026	0.0726575	0.912096	0	NA	NA	NA
vRhyme_bin_10180	21477	No	NA	31	0	3	Low-quality	Genome-fragment	11.73	AAI-based (high-confidence)	0	1	no viral genes detected	197	0.316568	0.293711	0.308134	0.0858939	0.547191	0	0.3103	3	20877	5413	6959	13	0.556408	1.48781	3.63431e-06	0.00375138	0.000419666	0.0407102	9.97413e-05	0.0182854	0.968899	8.64489e-05	0.0181948	0.907476	0	0.000876563	0.0588476	0.939049	0	NA	NA	NA
vRhyme_bin_10181	32881	No	NA	17	14	0	Low-quality	Genome-fragment	16.66	AAI-based (high-confidence)	0	1		198	0.42541	0.372987	0.430912	0.421163	0.785626	0	0.48722	2	32481	10251	16240.5	15	0.39927	0.893611	6.92562e-05	0.0117691	0.00786648	0.125431	0.000390373	0.0279418	0.928179	0.000220352	0.020993	0.861318	0	0.000780048	0.0394981	0.971296	0	NA	NA	NA
vRhyme_bin_10182	20970	No	NA	36	7	0	Medium-quality	Genome-fragment	59.94	AAI-based (medium-confidence)	0	1		199	0.301263	0.279171	0.28113	0.197126	0.720893	0	0.355917	2	20570	5469	10285	57	0.0538752	0.328254	3.0352e-05	0.00779128	0.003633	0.0852408	0.000253641	0.0225229	0.953035	0.00017974	0.0189599	0.888108	0	0.0018422	0.0606993	0.928346	0	NA	NA	NA
vRhyme_bin_10183	31516	No	NA	44	13	0	Medium-quality	Genome-fragment	57.24	AAI-based (high-confidence)	0	1		200	0.289444	0.270434	0.282994	0.194301	0.726219	0	0.352678	3	30916	6577	10305.3	55	0.273204	1.01316	2.45489e-06	0.00303944	0.00314928	0.111993	0.000423499	0.0372735	0.885216	0.000211202	0.0258781	0.813525	0	0.00155592	0.0744269	0.90867	0	NA	NA	NA
vRhyme_bin_10184	17597	No	NA	20	4	1	Medium-quality	Genome-fragment	54.48	AAI-based (high-confidence)	0	1		201	0.316855	0.302077	0.28113	0.24627	0.752203	0	0.379707	2	17197	6829	8598.5	53	0.00427005	0.0924127	3.35895e-05	0.00819628	0.00522033	0.10218	0.000327981	0.0256118	0.949332	0.000214827	0.0207281	0.891158	0	0.0024428	0.0698971	0.920913	0	NA	NA	NA
vRhyme_bin_10185	16511	No	NA	23	8	0	Low-quality	Genome-fragment	28.51	AAI-based (high-confidence)	0	1		202	0.224877	0.228148	0.233031	0.135276	0.66278	0	0.296822	2	16111	6578	8055.5	28	3.36615	2.59467	4.46345e-07	0.000944823	3.01129e-05	0.00776053	0.00028211	0.0237533	0.957174	0.000192056	0.0195988	0.901912	0	0.00169548	0.0582319	0.948298	0	NA	NA	NA
vRhyme_bin_10186	25051	No	NA	41	13	0	Medium-quality	Genome-fragment	61	AAI-based (high-confidence)	0	1.26		203	0.971413	0.967487	0.966399	0.942046	0.992212	1	0.967911	2	24651	7358	12325.5	59	0.351696	0.838684	4.08493e-06	0.0028583	5.03904e-05	0.010039	9.14172e-05	0.0135216	0.988085	7.50686e-05	0.012253	0.968139	3	0.00127718	0.0505406	0.96466	9	NA	NA	NA
vRhyme_bin_10187	13745	No	NA	18	8	0	Low-quality	Genome-fragment	45.52	AAI-based (high-confidence)	0	1		204	0.219878	0.19887	0.235398	0.106412	0.625381	0	0.277188	2	13345	5769	6672.5	44	1.14142	1.51091	3.22533e-06	0.00253981	0.000482887	0.0310769	0.000189995	0.0194934	0.964325	0.000169623	0.0184186	0.894756	0	0.00184547	0.0607532	0.914047	0	NA	NA	NA
vRhyme_bin_10188	17356	No	NA	25	1	1	Low-quality	Genome-fragment	10.46	AAI-based (medium-confidence)	0	1		205	0.341217	0.312513	0.347906	0.17273	0.636425	0	0.362158	3	16756	5240	5585.3	11	1.23373	2.20581	4.18005e-06	0.0038385	0.00975407	0.197265	0.000338378	0.0367469	0.889258	0.000177182	0.026499	0.807136	0	0.000946572	0.0553989	0.934284	0	NA	NA	NA
vRhyme_bin_10189	36488	No	NA	23	1	2	Low-quality	Genome-fragment	19.35	AAI-based (high-confidence)	0	1		206	0.307929	0.288491	0.284806	0.116705	0.557657	0	0.311117	4	35688	6517	8922	18	1.26428	2.45259	4.83256e-06	0.0051512	0.00177476	0.0918452	8.2382e-05	0.0184415	0.959212	5.72437e-05	0.0164557	0.897588	0	0.00112778	0.0670045	0.894908	0	NA	NA	NA
vRhyme_bin_1018	54442	No	NA	42	8	0	Low-quality	Genome-fragment	45.51	AAI-based (high-confidence)	0	1.42		207	0.94257	0.95164	0.952121	0.826728	0.980248	1	0.930661	7	53042	5352	7577.4	41	1.41228	2.99963	4.11377e-06	0.00525898	0.0255526	0.371922	0.000462086	0.0429884	0.837243	0.000206415	0.0289815	0.726439	2	0.00142444	0.0863832	0.871742	14	NA	NA	NA
vRhyme_bin_10190	54735	No	NA	50	13	0	Medium-quality	Genome-fragment	83.24	AAI-based (high-confidence)	0	1		208	0.304393	0.292014	0.285443	0.320887	0.77679	0	0.395906	3	54135	6346	18045	83	2.97329	2.99801	2.83585e-06	0.0033302	0.0283156	0.334877	0.000723661	0.0526095	0.808161	0.000320169	0.0352556	0.722978	0	0.00300677	0.105757	0.840043	0	NA	NA	NA
vRhyme_bin_10191	20418	No	NA	29	7	0	Medium-quality	Genome-fragment	53.97	AAI-based (high-confidence)	0	1.87	high kmer_freq may indicate large duplication	209	0.95387	0.952574	0.951754	0.904473	0.982547	1	0.949043	2	20018	9764	10009	51	0.728488	1.20705	1.72591e-06	0.00185791	3.29366e-05	0.00811623	1.33963e-05	0.00517616	0.9973	8.82518e-06	0.00420123	0.993891	0	6.34373e-05	0.0112639	0.996992	12	NA	NA	NA
vRhyme_bin_10192	23365	No	NA	49	11	0	Medium-quality	Genome-fragment	58.15	AAI-based (high-confidence)	0	1		210	0.440372	0.41176	0.437158	0.38627	0.832101	0	0.501532	3	22765	5970	7588.3	58	5.40112	4.6473	8.39793e-06	0.00573969	0.00314813	0.107394	0.000370641	0.0374474	0.909014	0.000184332	0.0260091	0.851773	0	0.00208489	0.0904496	0.886021	0	NA	NA	NA
vRhyme_bin_10193	23921	Yes	15293	16	3	4	Low-quality	Genome-fragment	9.1	AAI-based (medium-confidence)	36.07	1		211	0.297453	0.273099	0.288867	0.262111	0.723293	0	0.368964	2	23521	11007	11760.5	14	2.7023	2.32478	2.66776e-05	0.00730446	0.00560798	0.105905	0.000357924	0.0267553	0.935925	0.000202258	0.0201126	0.876901	0	0.00170287	0.0583588	0.934014	0	NA	NA	NA
vRhyme_bin_10194	45920	No	NA	53	10	0	Low-quality	Genome-fragment	23.51	AAI-based (high-confidence)	0	1		212	0.300582	0.281529	0.295916	0.0950793	0.592815	0	0.313184	3	45320	10443	15106.7	24	0.0170428	0.25743	1.9251e-05	0.00876603	0.00154434	0.0780943	9.88798e-05	0.0189749	0.958358	7.26954e-05	0.0168195	0.887662	0	0.0012347	0.0650444	0.902694	0	NA	NA	NA
vRhyme_bin_10195	17291	No	NA	15	4	0	Medium-quality	Genome-fragment	50.41	AAI-based (high-confidence)	0	1		213	0.561996	0.536526	0.557206	0.6178	0.885477	1	0.631801	3	16691	5207	5563.7	39	3.79668	3.41872	6.76373e-05	0.0161084	0.0164488	0.242942	0.000538335	0.042307	0.81585	0.000262874	0.0290966	0.697608	0	0.00178173	0.082478	0.856638	0	NA	NA	NA
vRhyme_bin_10196	25542	No	NA	12	7	0	Low-quality	Genome-fragment	13.23	AAI-based (medium-confidence)	0	1		214	0.482935	0.398912	0.415536	0.350141	0.758112	0	0.481127	4	24742	5062	6185.5	12	5.28803	5.6121	3.78515e-06	0.00414689	0.00482096	0.152516	0.000247104	0.0344462	0.90761	0.000137415	0.0256443	0.830582	0	0.00146502	0.0818106	0.897372	0	NA	NA	NA
vRhyme_bin_10197	14811	No	NA	4	2	0	Low-quality	Genome-fragment	24.86	AAI-based (medium-confidence)	0	1.26		215	0.247164	0.249781	0.255575	0.0884412	0.595682	0	0.287329	2	14411	7048	7205.5	24	0.104958	0.458165	2.55527e-05	0.0071488	0.000254158	0.0225459	0.000141339	0.016813	0.972597	0.000106553	0.0145982	0.931458	0	0.00156878	0.056014	0.937031	0	NA	NA	NA
vRhyme_bin_10198	27503	No	NA	27	5	0	Medium-quality	Genome-fragment	59.77	AAI-based (high-confidence)	0	1		216	0.305505	0.274193	0.275576	0.193968	0.682437	0	0.346336	3	26903	6701	8967.7	56	1.55382	2.48297	1.28826e-06	0.00224771	0.00559712	0.138292	0.000270125	0.0327667	0.887382	0.000142377	0.0238516	0.796369	0	0.00125642	0.0625343	0.908268	0	NA	NA	NA
vRhyme_bin_10199	11023	No	NA	10	0	0	Low-quality	Genome-fragment	19.92	AAI-based (medium-confidence)	0	1	no viral genes detected	217	0.302292	0.256164	0.287023	0.206101	0.679743	0	0.346265	2	10623	5211	5311.5	19	1.52498	1.74641	2.8888e-06	0.00240367	0.017008	0.184434	0.000605891	0.0348106	0.912413	0.000346036	0.0263073	0.835784	0	0.00169245	0.0581798	0.948239	0	NA	NA	NA
vRhyme_bin_1019	45507	No	NA	22	11	2	Low-quality	Genome-fragment	19.95	AAI-based (high-confidence)	0	1		218	0.307135	0.316031	0.320737	0.198071	0.641784	0	0.356752	5	44507	5378	8901.4	19	1.57094	2.89738	4.86228e-06	0.00520059	0.010647	0.25403	0.000289669	0.0410158	0.85782	0.000152084	0.0290707	0.759192	0	0.00105886	0.0673362	0.904324	0	NA	NA	NA
vRhyme_bin_101	35405	No	NA	26	15	0	Low-quality	Genome-fragment	14.03	AAI-based (high-confidence)	0	1		219	0.332815	0.339065	0.321855	0.279815	0.652712	0	0.385252	4	34605	5173	8651.3	15	3.30155	4.32024	6.33046e-07	0.00166294	0.0273608	0.348007	0.000532949	0.0513489	0.778672	0.00026624	0.036955	0.646663	0	0.00131468	0.0838238	0.915656	0	NA	NA	NA
vRhyme_bin_10200	33185	No	NA	29	4	0	Medium-quality	Genome-fragment	60.73	AAI-based (high-confidence)	0	1		220	0.277305	0.249418	0.250503	0.121314	0.634784	0	0.306665	4	32385	5596	8096.3	59	0.194623	0.94143	2.3282e-05	0.00919863	0.00079398	0.0652165	0.000208347	0.0306592	0.888602	0.000105066	0.0232617	0.788683	0	0.00103894	0.0667278	0.87256	0	NA	NA	NA
vRhyme_bin_10201	27020	No	NA	27	7	0	Medium-quality	Genome-fragment	64.8	AAI-based (high-confidence)	0	1.28		221	0.90884	0.914582	0.896304	0.833814	0.981224	1	0.906953	3	26420	5868	8806.7	62	3.88107	3.69379	4.46642e-05	0.011704	0.00955826	0.1884	0.000442631	0.0393807	0.842876	0.000205811	0.0265675	0.749275	0	0.000988666	0.0598516	0.931196	5	NA	NA	NA
vRhyme_bin_10202	55515	No	NA	67	10	1	High-quality	High-quality	96.71	AAI-based (high-confidence)	0	1		222	0.459956	0.45162	0.497986	0.65528	0.819477	0	0.576864	5	54515	8583	10903	99	7.63214	6.61084	2.8109e-05	0.0138597	0.0680543	0.554281	0.000660591	0.0517226	0.785517	0.000254148	0.0322024	0.702999	0	0.000702926	0.0692678	0.911899	0		519_0
vRhyme_bin_10203	11786	No	NA	10	1	0	Low-quality	Genome-fragment	28.86	AAI-based (medium-confidence)	0	1		223	0.23978	0.211732	0.260496	0.124187	0.744426	0	0.316124	2	11386	5118	5693	15	1.14217	1.5114	9.98823e-08	0.00044695	0.000118578	0.0153999	0.000295915	0.0243275	0.944682	0.000215139	0.0207431	0.866005	0	0.00310848	0.0788477	0.869712	0	NA	NA	NA
vRhyme_bin_10204	11056	No	NA	5	1	0	Low-quality	Genome-fragment	10.18	AAI-based (high-confidence)	0	1		224	0.253096	0.248147	0.264213	0.166767	0.792655	0	0.344976	2	10656	5102	5328	9	1.93791	1.96871	3.13003e-09	7.91205e-05	0.000119648	0.0154692	0.00136234	0.0521984	0.742103	0.000622713	0.0352906	0.616742	0	0.00293599	0.0766289	0.890986	0	NA	NA	NA
vRhyme_bin_10205	25390	No	NA	27	10	0	Medium-quality	Genome-fragment	62.61	AAI-based (medium-confidence)	0	1		225	0.331415	0.299343	0.298272	0.243752	0.722179	0	0.378992	3	24790	7000	8263.3	63	4.8366	3.85139	3.39238e-05	0.0102138	0.000754795	0.0487354	0.000316501	0.0326869	0.887814	0.00015492	0.0231215	0.803863	0	0.00126662	0.0659205	0.897726	0	NA	NA	NA
vRhyme_bin_10206	14983	No	NA	29	4	0	Low-quality	Genome-fragment	18.58	HMM-based (lower-bound)	0	1		226	0.250754	0.219421	0.242647	0.10486	0.509684	0	0.265473	2	14583	5248	7291.5	21	0.464252	0.963589	1.58491e-07	0.000563012	0.00109948	0.046893	0.000179535	0.0189492	0.972012	0.000161729	0.017985	0.917569	0	0.00109287	0.0467519	0.963472	0	NA	NA	NA
vRhyme_bin_10207	36620	No	NA	53	15	0	High-quality	High-quality	100	AAI-based (high-confidence)	0	1.21		227	0.951104	0.959695	0.954607	0.885573	0.989623	1	0.948121	4	35820	5973	8955	104	4.07309	4.49859	2.7218e-06	0.00340989	0.038051	0.420979	0.000780252	0.0586737	0.784963	0.00032306	0.0380489	0.707799	2	0.00141257	0.0866366	0.888542	8	528_0
vRhyme_bin_10208	24380	No	NA	27	12	0	Low-quality	Genome-fragment	42.46	AAI-based (high-confidence)	0	1		228	0.258462	0.2276	0.2426	0.0943169	0.637089	0	0.292013	3	23780	5370	7926.7	41	0.53422	1.39864	1.75403e-06	0.00248336	7.61307e-05	0.0168345	0.000158647	0.0247968	0.933081	0.000117362	0.0209223	0.834062	0	0.00169278	0.0793522	0.867264	0	NA	NA	NA
vRhyme_bin_10209	48417	No	NA	53	9	0	High-quality	High-quality	95.35	AAI-based (high-confidence)	0	1		229	0.230432	0.226973	0.267991	0.297665	0.755978	0	0.355808	4	47617	7785	11904.3	94	3.5391	4.43603	1.47565e-05	0.00931337	0.04498	0.455376	0.00088456	0.0569035	0.777438	0.000356978	0.0366928	0.693436	0	0.00139015	0.0771085	0.894554	0	535_0		524_0
vRhyme_bin_1020	21352	No	NA	35	8	0	Low-quality	Genome-fragment	34.8	AAI-based (high-confidence)	0	1.26		230	0.893046	0.909785	0.909127	0.77922	0.978298	1	0.893895	2	20952	7333	10476	34	0.00697484	0.118109	1.35334e-06	0.0016452	0.0414813	0.288032	0.00106334	0.0461159	0.80137	0.000444459	0.0298147	0.713642	0	0.00110026	0.0469096	0.958076	7	NA	NA	NA
vRhyme_bin_10210	20785	No	NA	30	16	0	Low-quality	Genome-fragment	35.39	AAI-based (high-confidence)	0	2.03	high kmer_freq may indicate large duplication	231	0.94637	0.954178	0.945395	0.843496	0.989962	1	0.93588	3	20185	6097	6728.3	34	0.784832	1.75134	3.79121e-06	0.00368399	0.00691935	0.150809	0.000675654	0.0466276	0.805466	0.000318545	0.0320967	0.693485	1	0.000663431	0.0463035	0.965606	16	NA	NA	NA
vRhyme_bin_10211	65030	No	NA	87	23	0	High-quality	High-quality	100	AAI-based (high-confidence)	0	1.35		232	0.983008	0.98236	0.982018	0.975847	0.995182	1	0.983683	5	64030	5262	12806	135	1.17527	2.78828	3.97291e-05	0.0146137	0.000129606	0.0259292	0.000187428	0.0322106	0.916607	9.71591e-05	0.0225678	0.857008	1	0.000641	0.0642047	0.921311	14
vRhyme_bin_10212	39210	No	NA	21	7	0	Medium-quality	Genome-fragment	64.99	AAI-based (high-confidence)	0	1		233	0.292402	0.322738	0.28816	0.0858939	0.54199	0	0.306237	3	38610	6975	12870	63	0.597168	1.52906	4.42558e-06	0.00398199	0.000516653	0.0415824	8.11786e-05	0.0177676	0.977342	7.1991e-05	0.0161856	0.933987	0	0.000653469	0.0482819	0.958241	0	NA	NA	NA
vRhyme_bin_10213	11767	No	NA	18	9	0	Low-quality	Genome-fragment	22.48	AAI-based (high-confidence)	0	1.43		234	0.93427	0.94297	0.937256	0.829752	0.989827	1	0.926815	2	11367	5513	5683.5	22	0.473129	0.972757	5.61981e-07	0.00106017	0.0978416	0.442361	0.00174305	0.0590432	0.777035	0.000808327	0.0402076	0.678584	1	0.00148425	0.0544839	0.96135	4	NA	NA	NA
vRhyme_bin_10214	54461	No	NA	84	22	0	Medium-quality	Genome-fragment	85.95	AAI-based (high-confidence)	0	1.12		235	0.910732	0.922433	0.915461	0.809043	0.980125	1	0.907559	3	53861	5632	17953.7	85	0.628008	1.49947	1.14138e-05	0.00675497	0.0229763	0.272838	0.000605	0.0455149	0.812155	0.000246764	0.0299717	0.725891	0	0.00118712	0.0682829	0.914764	13	NA	NA	NA
vRhyme_bin_10215	13445	No	NA	18	11	0	Low-quality	Genome-fragment	34.77	AAI-based (high-confidence)	0	1.82	high kmer_freq may indicate large duplication	236	0.943684	0.942798	0.936115	0.861113	0.984151	1	0.933572	2	13045	6234	6522.5	33	0.114026	0.477548	4.54538e-08	0.000301509	0.000920961	0.0429176	0.000577733	0.0339921	0.88275	0.000318162	0.0252255	0.785405	0	0.000175306	0.0187247	0.992637	8	NA	NA	NA
vRhyme_bin_10216	28348	No	NA	26	9	0	Medium-quality	Genome-fragment	74.16	AAI-based (medium-confidence)	0	1		237	0.27636	0.292854	0.265208	0.299886	0.775101	0	0.381882	2	27948	11911	13974	70	2.98855	2.44481	2.50527e-05	0.00707852	0.00730678	0.120887	0.000475137	0.0308265	0.897331	0.000231323	0.0215092	0.822272	0	0.00293964	0.0766765	0.871056	0	NA	NA	NA
vRhyme_bin_10217	17437	No	NA	16	6	0	Low-quality	Genome-fragment	24.59	AAI-based (medium-confidence)	0	1		238	0.445052	0.449973	0.420169	0.506471	0.898932	0	0.544119	2	17037	6720	8518.5	37	0.617233	1.11106	7.36376e-05	0.0121357	0.0149058	0.17266	0.000543794	0.0329786	0.883665	0.000279935	0.0236616	0.791203	0	0.00375711	0.0866845	0.838429	0	NA	NA	NA
vRhyme_bin_10218	36223	No	NA	45	17	0	Low-quality	Genome-fragment	20.18	AAI-based (medium-confidence)	0	1		239	0.31271	0.306286	0.332677	0.221955	0.734602	0	0.381646	6	35023	5019	5837.2	17	0.690772	2.11271	8.82567e-06	0.00807658	0.017803	0.34424	0.000356264	0.0388455	0.833117	0.000157885	0.0263023	0.724207	0	0.0016009	0.0949913	0.80655	0	NA	NA	NA
vRhyme_bin_10219	12019	No	NA	26	1	2	Low-quality	Genome-fragment	17.01	AAI-based (high-confidence)	0	1		240	0.320703	0.290011	0.2913	0.300807	0.675751	0	0.375714	2	11619	5674	5809.5	16	3.24402	2.54716	1.98041e-05	0.0062935	0.0940685	0.433748	0.00191501	0.0618872	0.705042	0.000821559	0.0405354	0.594149	0	0.00119114	0.0488086	0.956103	0	NA	NA	NA
vRhyme_bin_1021	197026	Yes	189338	232	34	16	High-quality	High-quality	94.28	AAI-based (high-confidence)	3.9	1		241	0.235401	0.258168	0.259723	0.175903	0.53887	0	0.293613	5	196026	22028	39205.2	97	4.42342	5.59348	1.43871e-06	0.00276841	0.0040805	0.171957	0.000108319	0.0256619	0.946367	4.72739e-05	0.0164869	0.914039	0	0.000322436	0.0420041	0.963078	0	35_0	270_0
vRhyme_bin_10220	19045	No	NA	27	7	0	Low-quality	Genome-fragment	31.45	AAI-based (high-confidence)	0	1		242	0.235093	0.217025	0.236951	0.112308	0.54889	0	0.270053	2	18645	8070	9322.5	30	0.774194	1.24434	9.39074e-07	0.00137046	0.00114672	0.0478898	0.000217258	0.0208451	0.969732	0.000166115	0.0182272	0.924928	0	0.00117861	0.0485512	0.960406	0	NA	NA	NA
vRhyme_bin_10221	32951	No	NA	44	18	0	High-quality	High-quality	91.8	AAI-based (high-confidence)	0	1		243	0.213082	0.186301	0.194297	0.140275	0.757715	0	0.298334	2	32551	9376	16275.5	90	1.62931	1.80517	2.41861e-06	0.00219937	0.00317765	0.0797201	0.000322881	0.0254118	0.938347	0.000182702	0.0191156	0.878087	0	0.00203589	0.0638105	0.920972	0	357_0		527_0
vRhyme_bin_10222	37661	Yes	32231	46	4	3	Low-quality	Genome-fragment	21.37	AAI-based (medium-confidence)	14.42	1		244	0.382105	0.402704	0.403949	0.311298	0.607738	0	0.421559	5	36661	5858	7332.2	22	0.443432	1.85573	2.47005e-05	0.0135354	0.0162563	0.287861	0.000299132	0.0421199	0.837956	0.000135613	0.0283172	0.743154	0	0.000749526	0.0699636	0.906587	0	NA	NA	NA
vRhyme_bin_10223	27450	No	NA	48	8	0	Low-quality	Genome-fragment	45.27	AAI-based (high-confidence)	0	1		245	0.244218	0.255472	0.267231	0.234299	0.775938	0	0.355432	2	27050	8838	13525	44	2.5124	2.24161	1.68392e-05	0.00580332	0.00443071	0.0941351	0.000469387	0.0306394	0.930719	0.000229522	0.0214253	0.886028	0	0.00230789	0.0679395	0.928486	0	NA	NA	NA
vRhyme_bin_10224	12016	No	NA	13	7	0	Low-quality	Genome-fragment	22.09	AAI-based (high-confidence)	0	1		246	0.242943	0.257597	0.254535	0.10739	0.671318	0	0.306756	2	11616	5710	5808	21	0.589381	1.08571	5.16618e-10	3.2144e-05	0.000537474	0.0327864	0.000163441	0.0180799	0.974356	0.000165017	0.0181669	0.915709	0	0.00359781	0.0848269	0.901604	0	NA	NA	NA
vRhyme_bin_10225	17774	No	NA	20	6	0	Medium-quality	Genome-fragment	53.54	AAI-based (high-confidence)	0	1		247	0.738624	0.723914	0.693223	0.806504	0.962314	1	0.784916	3	17174	5148	5724.7	50	3.08732	3.11939	0.000198263	0.0276581	0.00819783	0.178533	0.000529704	0.044445	0.802779	0.000250047	0.0303307	0.688895	0	0.00182285	0.0753691	0.863237	0	NA	NA	NA
vRhyme_bin_10226	15968	No	NA	20	4	0	Low-quality	Genome-fragment	41.1	AAI-based (high-confidence)	0	1		248	0.291518	0.253838	0.236975	0.225103	0.708349	0	0.343157	2	15568	6288	7784	40	0.871094	1.31992	1.12794e-05	0.00474961	0.0257208	0.226808	0.00107735	0.0464186	0.80575	0.000479291	0.030961	0.712683	0	0.00167669	0.0579084	0.935709	0	NA	NA	NA
vRhyme_bin_10227	18444	No	NA	22	11	0	Medium-quality	Genome-fragment	66.54	AAI-based (medium-confidence)	0	1		249	0.230337	0.234666	0.233167	0.0907822	0.517664	0	0.261323	2	18044	8364	9022	61	1.87174	1.93481	3.45343e-05	0.00831076	0.000158966	0.0178307	0.00013095	0.0161833	0.972813	0.000114117	0.0151074	0.916874	0	0.00117797	0.0485379	0.946423	0	NA	NA	NA
vRhyme_bin_10228	17975	No	NA	14	2	0	Low-quality	Genome-fragment	26.11	AAI-based (medium-confidence)	0	1		250	0.284532	0.244291	0.26384	0.214495	0.655937	0	0.332619	2	17575	7233	8787.5	27	1.43234	1.69254	5.4849e-07	0.00104737	0.0733216	0.38294	0.00191899	0.0619515	0.714956	0.000795847	0.039896	0.615394	0	0.0011433	0.0478184	0.965272	0	NA	NA	NA
vRhyme_bin_10229	26963	No	NA	33	12	0	Medium-quality	Genome-fragment	81.01	AAI-based (medium-confidence)	0	1		251	0.342782	0.335484	0.379827	0.435054	0.90131	0	0.478891	2	26563	8873	13281.5	79	10.6862	4.62303	5.64664e-06	0.00336055	0.0232381	0.215583	0.000760471	0.0389993	0.904592	0.0003687	0.0271551	0.849486	0	0.00181648	0.060274	0.956866	0	NA	NA	NA
vRhyme_bin_1022	25213	No	NA	29	8	3	Low-quality	Genome-fragment	12.2	AAI-based (medium-confidence)	0	1		252	0.318028	0.25068	0.317131	0.263607	0.770968	0	0.384083	3	24613	7126	8204.3	11	2.36155	2.9031	1.85644e-06	0.00239815	0.0487177	0.388778	0.00100484	0.0569468	0.786727	0.00042207	0.0366637	0.70979	0	0.00140955	0.0719179	0.922185	0	NA	NA	NA
vRhyme_bin_10230	22765	No	NA	41	9	0	Medium-quality	Genome-fragment	81.86	AAI-based (high-confidence)	0	1		253	0.283204	0.232792	0.251664	0.27943	0.77759	0	0.364936	2	22365	6294	11182.5	79	3.28517	2.56327	3.57124e-06	0.00267254	0.0667548	0.36539	0.00123083	0.0496152	0.84313	0.00058954	0.0343377	0.762105	0	0.00210334	0.0648589	0.938031	0	NA	NA	NA
vRhyme_bin_10231	38856	No	NA	61	32	2	High-quality	High-quality	100	AAI-based (medium-confidence)	0	1		254	0.162524	0.149543	0.151134	0.094991	0.566989	0	0.225036	2	38456	7885	19228	99	0.348381	0.834723	2.64126e-07	0.000726809	0.00322934	0.0803659	0.000216262	0.0207972	0.970689	0.000140072	0.0167375	0.937914	0	0.00163288	0.0571469	0.946283	0	348_0	334_0	334_0
vRhyme_bin_10232	50239	No	NA	71	24	1	Medium-quality	Genome-fragment	84.65	AAI-based (high-confidence)	0	1		255	0.327821	0.315201	0.310685	0.257213	0.761246	0	0.394433	3	49639	5320	16546.3	83	0.306188	1.08329	1.00932e-05	0.00567427	0.0152725	0.226707	0.000519298	0.0410118	0.842305	0.000248235	0.0289823	0.740038	0	0.00215478	0.088317	0.858652	0	NA	NA	NA
vRhyme_bin_10233	26978	No	NA	39	7	0	Medium-quality	Genome-fragment	62.11	AAI-based (high-confidence)	0	1		256	0.262555	0.238	0.234129	0.0884412	0.532236	0	0.271072	2	26578	10558	13289	61	0.417384	0.913656	1.90566e-05	0.00617359	1.10863e-06	0.00148905	0.000100669	0.0141894	0.977835	8.7339e-05	0.0132166	0.930796	0	0.00110866	0.0470884	0.948309	0	NA	NA	NA
vRhyme_bin_10234	26770	No	NA	25	3	0	Low-quality	Genome-fragment	44.21	AAI-based (medium-confidence)	0	1		257	0.286982	0.246395	0.249898	0.21571	0.688564	0	0.33751	2	26370	10400	13185	43	1.64012	1.81114	1.87309e-05	0.00612061	0.00619873	0.111344	0.000306837	0.0247724	0.942743	0.000171596	0.0185255	0.887803	0	0.00144614	0.0537799	0.94382	0	NA	NA	NA
vRhyme_bin_10235	19889	No	NA	21	4	0	Low-quality	Genome-fragment	32.89	AAI-based (high-confidence)	0	1		258	0.238929	0.209196	0.236951	0.0844032	0.524042	0	0.258704	2	19489	7947	9744.5	32	0.562744	1.06089	1.23241e-06	0.00156998	8.39383e-05	0.0129567	0.000128653	0.0160408	0.975998	0.00011994	0.0154881	0.922607	0	0.00121568	0.0493087	0.954877	0	NA	NA	NA
vRhyme_bin_10236	14468	No	NA	23	6	0	Low-quality	Genome-fragment	21.53	AAI-based (high-confidence)	0	1		259	0.239302	0.219421	0.242647	0.0993113	0.516692	0	0.263475	2	14068	5948	7034	20	0.364794	0.85416	6.30882e-06	0.00355213	0.000830205	0.0407481	0.000179408	0.0189424	0.964093	0.000164469	0.0181366	0.88849	0	0.00137882	0.0525133	0.942681	0	NA	NA	NA
vRhyme_bin_10237	19524	No	NA	26	6	0	Medium-quality	Genome-fragment	70.79	AAI-based (medium-confidence)	0	1		260	0.272822	0.241814	0.25015	0.12827	0.64056	0	0.306723	3	18924	5317	6308	60	0.780568	1.53776	3.87708e-06	0.0036545	0.00303158	0.107645	0.000147374	0.0216911	0.956753	0.000122083	0.0209218	0.88224	0	0.00170032	0.08143	0.898375	0	NA	NA	NA
vRhyme_bin_10238	11144	No	NA	26	5	1	Low-quality	Genome-fragment	17.32	AAI-based (high-confidence)	0	1		261	0.20585	0.211732	0.223389	0.124187	0.752113	0	0.303454	2	10744	5283	5372	17	0.38435	0.876755	2.10152e-07	0.000648308	4.44672e-05	0.0094305	0.000268366	0.0231675	0.966788	0.000224014	0.0211667	0.914186	0	0.00265332	0.0728467	0.923735	0	NA	NA	NA
vRhyme_bin_10239	38677	No	NA	35	9	0	High-quality	High-quality	100	AAI-based (medium-confidence)	0	1		262	0.911972	0.932366	0.938374	0.924199	0.986624	1	0.938707	4	37877	6037	9469.3	112	0.700312	1.83793	1.26464e-05	0.00787063	0.0110863	0.230056	0.000344889	0.0397022	0.842622	0.000162178	0.026975	0.745293	1	0.00131977	0.0845958	0.858994	2	500_0	517_0	515_0
vRhyme_bin_1023	16287	No	NA	20	6	2	Low-quality	Genome-fragment	7.1	AAI-based (medium-confidence)	0	1		263	0.263807	0.234766	0.245884	0.190533	0.612258	0	0.30945	2	15887	7403	7943.5	6	1.37518	1.65842	5.05523e-07	0.00100551	0.114752	0.479066	0.000844692	0.0411021	0.881655	0.00040388	0.0284211	0.81511	0	0.00128262	0.0506483	0.96043	0	NA	NA	NA
vRhyme_bin_10240	20401	No	NA	22	2	0	Low-quality	Genome-fragment	43.26	AAI-based (medium-confidence)	0	1		264	0.186642	0.196641	0.212035	0.106412	0.664764	0	0.273299	2	20001	9000	10000.5	40	1.03734	1.44038	1.9812e-06	0.00199058	0.000652693	0.0361301	0.000240478	0.0219307	0.966338	0.000174705	0.0186925	0.919903	0	0.00198519	0.0630109	0.939484	0	NA	NA	NA
vRhyme_bin_10241	34284	No	NA	40	3	0	Medium-quality	Genome-fragment	64.25	AAI-based (medium-confidence)	0	1		265	0.217329	0.229295	0.207812	0.152081	0.684919	0	0.298287	2	33884	5813	16942	64	3.00138	2.45005	1.3488e-05	0.00519385	0.00194657	0.0623951	0.000202993	0.0201491	0.972722	0.000153267	0.0175081	0.92809	0	0.00202925	0.0637064	0.940917	0	NA	NA	NA
vRhyme_bin_10242	63804	No	NA	60	22	0	High-quality	High-quality	100	AAI-based (high-confidence)	0	1	contig >1.5x longer than expected genome length	266	0.937237	0.938479	0.945764	0.928308	0.98871	1	0.9477	4	63004	6899	15751	166	6.56408	5.21913	2.69628e-05	0.0115739	0.00802971	0.203677	0.000459657	0.0499773	0.757617	0.000195477	0.0328152	0.646459	0	0.00152038	0.089147	0.817707	0	268_0	276_0	273_0
vRhyme_bin_10243	25290	No	NA	14	10	0	Low-quality	Genome-fragment	10.8	AAI-based (medium-confidence)	0	1		267	0.26254	0.235804	0.245072	0.221321	0.77759	0	0.348465	2	24890	6208	12445	10	2.61023	2.28483	7.23756e-07	0.00120313	0.0409609	0.28622	0.0008028	0.0400699	0.867704	0.000389088	0.0278958	0.788891	0	0.00223557	0.0668667	0.92669	0	NA	NA	NA
vRhyme_bin_10244	13325	No	NA	15	7	1	Low-quality	Genome-fragment	7.13	AAI-based (medium-confidence)	0	1		268	0.220648	0.219905	0.22709	0.133343	0.70775	0	0.301747	2	12925	6310	6462.5	6	0.323122	0.803893	1.23122e-06	0.00156921	0.00261357	0.0722989	0.000233129	0.021593	0.962613	0.00019541	0.0197692	0.897505	0	0.00280012	0.0748347	0.901095	0	NA	NA	NA
vRhyme_bin_10245	16413	No	NA	22	0	8	Low-quality	Genome-fragment	9.9	AAI-based (medium-confidence)	0	1	no viral genes detected	269	0.274576	0.285351	0.288801	0.170339	0.610086	0	0.325831	2	16013	7458	8006.5	10	5.42079	3.29266	3.0151e-07	0.000776544	4.76417e-06	0.0030868	0.000233191	0.0215959	0.965951	0.000159499	0.0178605	0.918862	0	0.00138563	0.0526427	0.94937	0	NA	NA	NA
vRhyme_bin_10246	15240	No	NA	9	5	0	Low-quality	Genome-fragment	8.22	AAI-based (medium-confidence)	0	1		270	0.274384	0.290594	0.306866	0.213159	0.708063	0	0.358613	2	14840	6572	7420	7	0.57475	1.07215	8.29558e-06	0.00407322	0.00695392	0.117931	0.000314332	0.0250732	0.942819	0.00021291	0.0206354	0.872244	0	0.00250899	0.0708377	0.912001	0	NA	NA	NA
vRhyme_bin_10247	29677	No	NA	41	23	0	Medium-quality	Genome-fragment	77.83	AAI-based (high-confidence)	0	1		271	0.233157	0.219114	0.223525	0.172703	0.608166	0	0.291333	2	29277	12332	14638.5	74	0.262144	0.724078	1.34036e-05	0.00517757	0.00344186	0.0829682	0.000193229	0.0196586	0.958934	0.000121426	0.0155837	0.90735	0	0.00163711	0.0572207	0.925263	0	NA	NA	NA
vRhyme_bin_10248	14856	No	NA	18	6	0	Low-quality	Genome-fragment	40.66	AAI-based (medium-confidence)	0	1		272	0.208736	0.205522	0.2272	0.149556	0.727321	0	0.303667	2	14456	6296	7228	39	0.182922	0.60485	2.92479e-06	0.00241859	0.000628452	0.0354529	0.000375637	0.0274094	0.937769	0.000229878	0.0214419	0.871793	0	0.00214219	0.0654552	0.918523	0	NA	NA	NA
vRhyme_bin_10249	15376	No	NA	29	12	0	Low-quality	Genome-fragment	47.37	AAI-based (high-confidence)	0	1		273	0.230683	0.19887	0.217303	0.112308	0.624949	0	0.276822	2	14976	5952	7488	46	0.00472701	0.0972318	1.8356e-06	0.00191604	0.00169128	0.0581598	0.000219189	0.0209375	0.953809	0.0001735	0.018628	0.875074	0	0.00170466	0.0583894	0.926954	0	NA	NA	NA
vRhyme_bin_1024	15116	No	NA	4	0	0	Low-quality	Genome-fragment	8.53	AAI-based (medium-confidence)	0	1	no viral genes detected	274	0.33649	0.235493	0.255279	0.276841	0.744732	0	0.369767	2	14716	5643	7358	5	4.02707	2.83798	7.39953e-06	0.00384695	0.0118102	0.153689	0.000842891	0.0410583	0.880741	0.000420966	0.0290161	0.805871	0	0.00174271	0.0590374	0.946771	0	NA	NA	NA
vRhyme_bin_10250	11464	No	NA	16	1	0	Low-quality	Genome-fragment	19.05	AAI-based (high-confidence)	0	1		275	0.303786	0.312963	0.36467	0.255307	0.790281	0	0.405401	2	11064	5191	5532	18	5.75122	3.39152	1.43073e-06	0.00169159	0.00279533	0.0747707	0.000285547	0.0238976	0.964077	0.000207829	0.0203877	0.913006	0	0.00315531	0.0794394	0.913085	0	NA	NA	NA
vRhyme_bin_10251	16468	No	NA	21	2	0	Low-quality	Genome-fragment	40.21	AAI-based (high-confidence)	0	1		276	0.262083	0.277125	0.286882	0.220544	0.727195	0	0.354766	2	16068	7637	8034	38	0.509415	1.00937	1.09685e-05	0.0046837	0.0109191	0.147777	0.000367303	0.0271036	0.926781	0.000214554	0.0207149	0.85312	0	0.00213438	0.0653357	0.911461	0	NA	NA	NA
vRhyme_bin_10252	12775	No	NA	9	5	0	Low-quality	Genome-fragment	20.86	AAI-based (high-confidence)	0	1		277	0.315353	0.258088	0.274022	0.203793	0.720654	0	0.354382	2	12375	5899	6187.5	19	0.00300079	0.0774699	1.07638e-06	0.00146723	0.0231258	0.215062	0.000933111	0.0431998	0.850657	0.000437823	0.0295913	0.76895	0	0.0015767	0.0561552	0.946675	0	NA	NA	NA
vRhyme_bin_10253	25131	No	NA	35	23	0	Medium-quality	Genome-fragment	67.68	AAI-based (high-confidence)	0	1		278	0.210007	0.188666	0.195278	0.133116	0.757202	0	0.296854	2	24731	5087	12365.5	65	0.092893	0.431029	4.21112e-06	0.00290211	0.000932974	0.0431966	0.000296041	0.0243327	0.950602	0.000202199	0.0201097	0.889781	0	0.00283046	0.0752391	0.908702	0	NA	NA	NA
vRhyme_bin_10254	54692	No	NA	63	18	0	High-quality	High-quality	98.35	AAI-based (high-confidence)	0	1		279	0.638162	0.710971	0.688455	0.721971	0.960742	1	0.74406	4	53892	7661	13473	96	6.3368	5.39273	0.000173623	0.0290793	0.00322961	0.11937	0.000330736	0.0390917	0.834828	0.000141687	0.0238815	0.754057	0	0.00120264	0.0824079	0.856111	0
vRhyme_bin_10255	29362	No	NA	28	4	0	Medium-quality	Genome-fragment	52.33	AAI-based (high-confidence)	0	1		280	0.210496	0.196375	0.20166	0.0858939	0.592521	0	0.257389	2	28962	9478	14481	51	0.521493	1.02127	1.23621e-05	0.00497235	0.000474158	0.0307947	0.000144124	0.0169779	0.967266	0.000111911	0.0149607	0.908952	0	0.00161282	0.0567947	0.931999	0	NA	NA	NA
vRhyme_bin_10256	12406	No	NA	21	4	0	Low-quality	Genome-fragment	26.24	AAI-based (high-confidence)	0	1.62	high kmer_freq may indicate large duplication	281	0.95387	0.952574	0.951754	0.904473	0.982242	1	0.948982	2	12006	5502	6003	25	0.000907569	0.0426044	6.19362e-07	0.00111298	0.000700227	0.0374226	5.60612e-05	0.0105888	0.990381	4.54365e-05	0.00953273	0.973843	0	0.000269808	0.0232297	0.989849	8	NA	NA	NA
vRhyme_bin_10257	13348	No	NA	2	0	0	Low-quality	Genome-fragment	21.47	AAI-based (high-confidence)	0	1.01	no viral genes detected	282	0.244409	0.219421	0.252291	0.112308	0.514562	0	0.268598	2	12948	6436	6474	20	0.0408638	0.28588	4.77281e-07	0.000977017	0.00141697	0.0532348	0.000193969	0.0196962	0.974084	0.000169756	0.0184259	0.927325	0	0.00120969	0.0491872	0.963609	0	NA	NA	NA
vRhyme_bin_10258	22648	No	NA	4	3	0	Low-quality	Genome-fragment	9.86	AAI-based (medium-confidence)	0	1.31		283	0.301793	0.29451	0.304091	0.0844032	0.537093	0	0.304378	2	22248	9468	11124	9	0.0941606	0.43396	6.18078e-07	0.00111183	7.34714e-05	0.012122	4.62955e-05	0.00962243	0.993051	4.63337e-05	0.00962639	0.977572	0	0.00118439	0.0486702	0.966492	0	NA	NA	NA
vRhyme_bin_10259	11468	No	NA	6	1	0	Low-quality	Genome-fragment	16.93	AAI-based (high-confidence)	0	1		284	0.23978	0.251492	0.254535	0.116928	0.717491	0	0.316045	2	11068	5153	5534	16	0.207501	0.644206	3.88286e-07	0.000881234	1.17233e-07	0.000484217	0.000245831	0.0221735	0.966413	0.00022791	0.0213499	0.90235	0	0.00331678	0.0814467	0.909377	0	NA	NA	NA
vRhyme_bin_1025	12379	No	NA	5	2	0	Low-quality	Genome-fragment	21.92	AAI-based (high-confidence)	0	1.81	high kmer_freq may indicate large duplication	285	0.655738	0.709491	0.670402	0.388362	0.833855	1	0.651569	2	11979	5594	5989.5	21	1.09115	1.47726	1.55035e-07	0.000556839	0.000353527	0.0265905	5.71192e-05	0.0106882	0.994574	3.48611e-05	0.00834998	0.990082	0	0.00226534	0.0673103	0.950045	1	NA	NA	NA
vRhyme_bin_10260	16050	No	NA	20	3	1	Low-quality	Genome-fragment	30.6	AAI-based (high-confidence)	0	1		286	0.27158	0.255102	0.237343	0.290146	0.779262	0	0.366686	2	15650	5089	7825	27	4.18922	2.89455	1.42096e-05	0.00533096	0.00324248	0.0805292	0.000454937	0.0301641	0.927339	0.000259657	0.0227885	0.864352	0	0.00289261	0.0760607	0.90884	0	NA	NA	NA
vRhyme_bin_10261	24134	No	NA	28	6	0	Medium-quality	Genome-fragment	57.28	AAI-based (high-confidence)	0	1		287	0.28564	0.23893	0.269733	0.206101	0.592895	0	0.31866	2	23734	5277	11867	56	0.0033835	0.0822618	4.01666e-06	0.00283431	0.0218239	0.208921	0.000482962	0.0310793	0.920537	0.000258856	0.0227533	0.859973	0	0.00101672	0.0450937	0.965091	0	NA	NA	NA
vRhyme_bin_10262	51811	No	NA	68	22	0	Medium-quality	Genome-fragment	86.52	AAI-based (high-confidence)	0	1		288	0.406385	0.362769	0.385209	0.31267	0.623615	0	0.41813	5	50811	5761	10162.2	87	4.66444	5.53639	4.40462e-06	0.00502168	0.0211993	0.297297	0.000558786	0.047163	0.831908	0.000240182	0.032402	0.749601	0	0.00089467	0.0722835	0.907275	0	NA	NA	NA
vRhyme_bin_10263	13643	No	NA	15	6	0	Low-quality	Genome-fragment	42.09	AAI-based (high-confidence)	0	1		289	0.396281	0.37986	0.429222	0.489862	0.878023	0	0.51465	2	13243	6238	6621.5	40	10.3411	4.54778	3.42143e-07	0.000827216	0.109416	0.467795	0.00224277	0.0669741	0.718895	0.00100134	0.0447514	0.614428	0	0.0044603	0.0944489	0.888758	0	NA	NA	NA
vRhyme_bin_10264	35565	No	NA	46	12	0	High-quality	High-quality	100	AAI-based (high-confidence)	0	1		290	0.799626	0.804826	0.808719	0.745112	0.971284	1	0.825913	3	34965	5087	11655	113	0.552396	1.48089	7.2908e-06	0.00521476	0.000802269	0.0554673	0.000288268	0.0319914	0.89852	0.000183515	0.0260596	0.78098	0	0.00195576	0.0884432	0.84182	0		524_0	528_0
vRhyme_bin_10265	17801	No	NA	5	5	0	Low-quality	Genome-fragment	9.68	AAI-based (medium-confidence)	0	1.74	high kmer_freq may indicate large duplication	291	0.724347	0.695669	0.660904	0.359068	0.814267	1	0.650851	2	17401	7557	8700.5	9	0.00180624	0.060104	1.53103e-07	0.000553359	4.91398e-06	0.00313496	1.62912e-05	0.0057081	0.997586	1.60913e-05	0.00567298	0.992274	0	0.00013069	0.0161672	0.996412	1	NA	NA	NA
vRhyme_bin_10266	13190	No	NA	15	3	0	Low-quality	Genome-fragment	7.25	AAI-based (medium-confidence)	0	1		292	0.233952	0.217152	0.237612	0.0943169	0.639405	0	0.284488	2	12790	6346	6395	6	0.0544008	0.329851	1.74612e-06	0.00186875	0.000147494	0.0171752	0.000163823	0.018101	0.969331	0.000169577	0.0184162	0.893602	0	0.00181927	0.0603203	0.928757	0	NA	NA	NA
vRhyme_bin_10267	27636	No	NA	28	8	0	Low-quality	Genome-fragment	45.58	AAI-based (medium-confidence)	0	1		293	0.297856	0.252715	0.288957	0.323493	0.778069	0	0.388218	3	27036	7870	9012	44	3.65007	3.80718	9.81911e-06	0.00604518	0.0417866	0.354738	0.00125934	0.0647557	0.727701	0.000519261	0.0414872	0.638747	0	0.00144668	0.0759732	0.918733	0	NA	NA	NA
vRhyme_bin_10268	31603	No	NA	37	13	0	High-quality	High-quality	100	AAI-based (high-confidence)	0	1		294	0.34407	0.381853	0.339541	0.327802	0.897606	0	0.458174	2	31203	10442	15601.5	103	0.963522	1.38818	1.27061e-05	0.00504105	0.047501	0.308224	0.00174366	0.0590536	0.791637	0.000745745	0.0386198	0.716243	0	0.00116404	0.0482501	0.966945	0	467_0	446_0	450_0
vRhyme_bin_10269	50697	No	NA	63	20	0	Medium-quality	Genome-fragment	83.73	AAI-based (high-confidence)	0	1		295	0.308866	0.292794	0.29106	0.238292	0.616582	0	0.349518	3	50097	8314	16699	82	1.46123	2.38307	1.22367e-05	0.00674174	0.0249349	0.286989	0.00057254	0.0426292	0.839538	0.000237549	0.0277553	0.764452	0	0.00105941	0.0644588	0.927835	0	NA	NA	NA
vRhyme_bin_1026	54710	No	NA	73	15	5	Low-quality	Genome-fragment	26.04	AAI-based (medium-confidence)	0	1		296	0.334586	0.315401	0.310678	0.158472	0.551655	0	0.334158	4	53910	10957	13477.5	24	1.98567	3.24611	5.27202e-07	0.00154238	0.0209696	0.321891	0.000246277	0.0348514	0.911596	0.000113085	0.0230843	0.866364	0	0.000414957	0.04197	0.962365	0	NA	NA	NA
vRhyme_bin_10270	11435	No	NA	8	0	0	Low-quality	Genome-fragment	32.26	AAI-based (medium-confidence)	0	1.01	no viral genes detected	297	0.20585	0.211732	0.237612	0.126283	0.696004	0	0.295496	2	11035	5376	5517.5	31	1.06823	1.46166	3.24647e-06	0.00254812	0.000587086	0.0342662	0.000289226	0.024051	0.954013	0.000229404	0.0214198	0.883469	0	0.00246612	0.0702299	0.925187	0	NA	NA	NA
vRhyme_bin_10271	15573	No	NA	22	8	2	Low-quality	Genome-fragment	7.33	AAI-based (medium-confidence)	0	1		298	0.324538	0.309039	0.316133	0.236393	0.639262	0	0.365073	2	15173	6427	7586.5	8	0.284304	0.754061	2.24839e-05	0.00670581	0.0207655	0.203792	0.00060192	0.0346964	0.887563	0.000324714	0.0254839	0.795821	0	0.00131887	0.0513589	0.9491	0	NA	NA	NA
vRhyme_bin_10272	12661	No	NA	25	8	0	Low-quality	Genome-fragment	38.92	AAI-based (high-confidence)	0	1.71	high kmer_freq may indicate large duplication	299	0.916284	0.917269	0.909127	0.731497	0.979939	1	0.890823	2	12261	5210	6130.5	37	0.0765186	0.3912	4.80947e-07	0.000980762	0.0134569	0.164054	0.000661028	0.0363601	0.883825	0.000355499	0.0266645	0.794817	0	0.000376913	0.0274559	0.985573	10	NA	NA	NA
vRhyme_bin_10273	26361	No	NA	33	5	0	Low-quality	Genome-fragment	36.49	AAI-based (high-confidence)	0	1		300	0.329376	0.315641	0.308345	0.221416	0.746916	0	0.384339	4	25561	5061	6390.3	31	1.20329	2.61219	1.29337e-05	0.00803615	0.0368626	0.400167	0.000549581	0.0471846	0.772859	0.000236557	0.0306943	0.661775	0	0.00159328	0.0850096	0.841292	0	NA	NA	NA
vRhyme_bin_10274	13497	No	NA	12	3	0	Low-quality	Genome-fragment	30.76	AAI-based (high-confidence)	0	1		301	0.34822	0.320301	0.337957	0.236393	0.68764	0	0.386102	2	13097	6506	6548.5	29	1.89179	1.94514	2.10902e-05	0.00649464	0.0204946	0.202458	0.000441229	0.0297062	0.902402	0.000258021	0.0227166	0.801759	0	0.00189604	0.0615799	0.917188	0	NA	NA	NA
vRhyme_bin_10275	24996	No	NA	40	8	0	Medium-quality	Genome-fragment	73.98	AAI-based (high-confidence)	0	1		302	0.312031	0.265238	0.289912	0.259448	0.686238	0	0.362573	2	24596	9411	12298	72	1.48532	1.72355	2.72376e-05	0.00738074	0.017939	0.189415	0.000485543	0.0311622	0.9117	0.000247605	0.0222533	0.843996	0	0.00120485	0.0490887	0.953069	0	NA	NA	NA
vRhyme_bin_10276	26348	No	NA	20	3	0	Low-quality	Genome-fragment	12.75	AAI-based (medium-confidence)	0	1		303	0.386222	0.411356	0.443883	0.480599	0.84165	0	0.512742	2	25948	10756	12974	11	9.63386	4.3895	2.49036e-05	0.00705743	0.0333246	0.258165	0.000586572	0.0342512	0.917196	0.000282448	0.0237675	0.867881	0	0.00150263	0.0548202	0.952124	0	NA	NA	NA
vRhyme_bin_10277	16084	No	NA	14	2	0	Low-quality	Genome-fragment	28.84	AAI-based (high-confidence)	0	1		304	0.408911	0.395683	0.44203	0.422154	0.859699	0	0.505695	2	15684	7333	7842	28	3.34806	2.58769	0.000102663	0.0143292	0.00339699	0.0824256	0.000488273	0.0312497	0.894225	0.000260072	0.0228066	0.804198	0	0.00176815	0.0594669	0.914375	0	NA	NA	NA
vRhyme_bin_10278	33188	No	NA	28	8	0	Medium-quality	Genome-fragment	53.05	AAI-based (high-confidence)	0	1		305	0.346074	0.332545	0.33606	0.286489	0.820895	0	0.424412	3	32588	8843	10862.7	52	0.095685	0.618626	2.15681e-05	0.00868419	0.0121373	0.199769	0.000565227	0.0421456	0.81129	0.000240648	0.0282037	0.702245	0	0.00207294	0.0797142	0.866088	0	NA	NA	NA
vRhyme_bin_10279	36084	Yes	32521	31	9	2	Low-quality	Genome-fragment	15.4	AAI-based (high-confidence)	9.87	1		306	0.32903	0.307452	0.329451	0.161297	0.532586	0	0.331963	4	35284	5807	8821	16	1.11417	2.24351	1.94414e-06	0.00305854	0.021589	0.346923	0.000275902	0.0365122	0.904928	0.00014204	0.0257363	0.841449	0	0.000859546	0.0551063	0.939459	0	NA	NA	NA
vRhyme_bin_1027	126901	No	NA	152	52	8	Medium-quality	Genome-fragment	72.6	AAI-based (medium-confidence)	0	1		307	0.269702	0.27618	0.25844	0.190725	0.658127	0	0.330635	13	124301	5171	9561.6	84	2.28546	5.63269	3.86527e-06	0.00757194	0.0233742	0.458185	0.00052363	0.0640973	0.725127	0.000213273	0.040927	0.625593	0	0.00094357	0.115879	0.80149	0	NA	NA	NA
vRhyme_bin_10280	12891	No	NA	9	2	0	Low-quality	Genome-fragment	23.25	AAI-based (medium-confidence)	0	1.5	high kmer_freq may indicate large duplication	308	0.893046	0.909785	0.906994	0.721437	0.979868	1	0.882226	2	12491	5643	6245.5	24	2.20445	2.09974	4.52162e-06	0.0030072	0.0213238	0.206513	0.00124228	0.0498454	0.772845	0.000589733	0.0343433	0.650371	0	0.000975572	0.0441718	0.968487	3	NA	NA	NA
vRhyme_bin_10281	13068	No	NA	21	8	0	Low-quality	Genome-fragment	22.54	AAI-based (medium-confidence)	0	1		309	0.208689	0.211732	0.237612	0.109211	0.62189	0	0.277827	2	12668	6157	6334	21	0.427545	0.92471	2.96567e-07	0.000770151	6.58406e-05	0.0114752	0.0001798	0.0189631	0.968952	0.000174609	0.0186874	0.900923	0	0.00217176	0.0659053	0.928214	0	NA	NA	NA
vRhyme_bin_10282	20812	No	NA	12	5	0	Low-quality	Genome-fragment	32.42	AAI-based (medium-confidence)	0	1		310	0.249727	0.256158	0.26018	0.213757	0.752685	0	0.346502	2	20412	10013	10206	40	1.12854	1.50236	6.47255e-06	0.00359793	0.00824406	0.128406	0.000614732	0.0350637	0.934543	0.000309197	0.0248675	0.894792	0	0.00228654	0.0676246	0.938847	0	NA	NA	NA
vRhyme_bin_10283	53719	No	NA	77	27	0	High-quality	High-quality	100	AAI-based (high-confidence)	0	1		311	0.183105	0.190184	0.192737	0.163581	0.752144	0	0.29635	2	53319	6025	26659.5	100	0.0507604	0.318623	4.48936e-06	0.00299645	0.00524844	0.102454	0.000556066	0.0333486	0.915716	0.000332889	0.0258027	0.844136	0	0.00250044	0.0707169	0.922533	0		347_0
vRhyme_bin_10284	18871	No	NA	13	6	0	Low-quality	Genome-fragment	41.77	AAI-based (medium-confidence)	0	1		312	0.30843	0.300672	0.314517	0.354229	0.809972	0	0.417564	2	18471	6282	9235.5	40	9.22032	4.29426	3.62663e-05	0.00851661	0.000926281	0.0430414	0.00033036	0.0257045	0.929915	0.000219738	0.0209637	0.840646	0	0.00255159	0.0714366	0.887492	0	NA	NA	NA
vRhyme_bin_10285	39265	No	NA	35	19	2	Medium-quality	Genome-fragment	73.81	AAI-based (high-confidence)	0	1		313	0.339914	0.351814	0.343674	0.332261	0.818488	0	0.43723	3	38665	5567	12888.3	73	0.556389	1.35003	4.73535e-05	0.0125527	0.00386591	0.122092	0.000322319	0.0321001	0.883541	0.000182276	0.0258205	0.75926	0	0.00197061	0.0850215	0.847723	0	NA	NA	NA
vRhyme_bin_10286	24187	No	NA	39	10	0	Medium-quality	Genome-fragment	79.7	AAI-based (medium-confidence)	0	1		314	0.265657	0.215116	0.241458	0.234752	0.659903	0	0.323377	2	23787	10713	11893.5	78	2.56436	2.26467	4.41349e-06	0.00297103	0.028935	0.240562	0.00212415	0.065179	0.735134	0.000897574	0.0423692	0.646522	0	0.00103621	0.0455239	0.96915	0	NA	NA	NA
vRhyme_bin_10287	11233	No	NA	16	5	1	Low-quality	Genome-fragment	21.3	AAI-based (high-confidence)	0	1		315	0.325132	0.275219	0.308572	0.206101	0.712619	0	0.365529	2	10833	5044	5416.5	20	0.00241137	0.0694459	2.07114e-06	0.00203526	0.0247876	0.222655	0.000568566	0.0337214	0.908774	0.000341248	0.0261246	0.823298	0	0.00177355	0.0595575	0.940375	0	NA	NA	NA
vRhyme_bin_10288	25273	No	NA	35	25	0	Medium-quality	Genome-fragment	66.24	AAI-based (high-confidence)	0	1.19		316	0.93427	0.94297	0.932551	0.814632	0.990734	1	0.923031	2	24873	6722	12436.5	65	0.232975	0.682605	8.20584e-06	0.00405113	0.022115	0.210309	0.000977213	0.0442089	0.838363	0.000437669	0.0295861	0.757611	3	0.00126107	0.050221	0.953793	3	NA	NA	NA
vRhyme_bin_10289	102056	No	NA	134	3	5	Medium-quality	Genome-fragment	73.14	AAI-based (medium-confidence)	0	1		317	0.27386	0.285322	0.280718	0.160501	0.611679	0	0.322416	4	101256	8385	25314	72	1.16702	2.45811	4.2472e-06	0.00446289	0.00230251	0.117255	0.000363011	0.0425193	0.820377	0.000149086	0.0267478	0.747337	0	0.0006068	0.0589788	0.923454	0	NA	NA	NA
vRhyme_bin_1028	16085	No	NA	11	4	0	Low-quality	Genome-fragment	28.72	AAI-based (high-confidence)	0	1.48		318	0.971413	0.967487	0.959822	0.93075	0.992075	1	0.964309	2	15685	6558	7842.5	28	0.306607	0.783079	1.44917e-10	1.70245e-05	0.000414627	0.0287968	0.000121104	0.015563	0.981576	8.11403e-05	0.0127389	0.960009	1	0.00107492	0.0463663	0.969151	3	NA	NA	NA
vRhyme_bin_10290	14413	No	NA	17	3	0	Low-quality	Genome-fragment	35.68	AAI-based (high-confidence)	0	1.53	high kmer_freq may indicate large duplication	319	0.947856	0.954556	0.956853	0.850431	0.991244	1	0.940188	2	14013	6571	7006.5	34	1.74064	1.86582	1.86177e-07	0.000610208	0.00274881	0.074146	0.000308784	0.0248509	0.938039	0.000204859	0.0202415	0.861796	1	0.00138532	0.0526368	0.947317	5	NA	NA	NA
vRhyme_bin_10291	16728	No	NA	25	4	2	Low-quality	Genome-fragment	28.79	AAI-based (high-confidence)	0	1.37		320	0.916284	0.917269	0.919943	0.750296	0.97936	1	0.89663	2	16328	5246	8164	28	0.348801	0.835225	4.49889e-07	0.000948566	0.0115524	0.152002	0.000416753	0.0288705	0.909191	0.000234264	0.0216455	0.822169	0	0.000561288	0.0335049	0.973592	8	NA	NA	NA
vRhyme_bin_10292	31743	No	NA	41	2	2	Low-quality	Genome-fragment	8.96	AAI-based (medium-confidence)	0	1		321	0.307255	0.286271	0.312247	0.213169	0.629196	0	0.349627	5	30743	5064	6148.6	12	2.61394	3.86283	2.3669e-06	0.00405147	0.00300956	0.114506	0.000385005	0.0472818	0.808373	0.000174359	0.0317082	0.712092	0	0.00102417	0.0748665	0.862897	0	NA	NA	NA
vRhyme_bin_10293	18473	No	NA	44	6	0	Medium-quality	Genome-fragment	61.95	AAI-based (high-confidence)	0	1.83	high kmer_freq may indicate large duplication	322	0.971413	0.967487	0.966399	0.942046	0.992212	1	0.967911	2	18073	8262	9036.5	60	0.000840653	0.0410037	1.52296e-06	0.00174526	1.71192e-06	0.00185036	2.89729e-05	0.00761222	0.99602	2.05627e-05	0.00641291	0.99084	3	0.000225498	0.0212367	0.992622	20	NA	NA	NA
vRhyme_bin_10294	21596	No	NA	35	3	0	Medium-quality	Genome-fragment	76.16	AAI-based (medium-confidence)	0	1		323	0.232536	0.236203	0.239313	0.137496	0.557164	0	0.280543	2	21196	7044	10598	74	3.47221	2.63523	2.56215e-05	0.00715843	0.000139621	0.0167106	0.000207352	0.0203643	0.96218	0.000143175	0.0169219	0.914019	0	0.00138985	0.0527229	0.939924	0	NA	NA	NA
vRhyme_bin_10295	20613	No	NA	15	8	0	Low-quality	Genome-fragment	10.94	AAI-based (medium-confidence)	0	1		324	0.320471	0.276696	0.298146	0.218368	0.736454	0	0.370027	3	20013	5202	6671	10	0.0767702	0.524532	3.09269e-07	0.00111224	0.0638563	0.448929	0.000660612	0.047633	0.838574	0.000324747	0.0338188	0.741532	0	0.00196521	0.0838296	0.902057	0	NA	NA	NA
vRhyme_bin_10296	26543	No	NA	34	12	0	Low-quality	Genome-fragment	43.69	AAI-based (high-confidence)	0	1.66	high kmer_freq may indicate large duplication	325	0.93427	0.94297	0.937256	0.828981	0.990002	1	0.926696	2	26143	10693	13071.5	43	0.460214	0.959389	2.01284e-06	0.00200641	0.0494399	0.314451	0.000974325	0.0441435	0.832667	0.000419521	0.0289662	0.754752	1	0.000246686	0.022212	0.990586	12	NA	NA	NA
vRhyme_bin_10297	34148	No	NA	52	16	0	Medium-quality	Genome-fragment	57.2	AAI-based (high-confidence)	0	1.38		326	0.91664	0.927596	0.927283	0.774018	0.981163	1	0.90534	2	33748	16057	16874	56	0.0319669	0.252851	8.87591e-06	0.00421329	0.00443822	0.0942149	0.000258246	0.0227265	0.940397	0.000139134	0.0166814	0.88288	0	0.00049628	0.0315049	0.977582	14	NA	NA	NA
vRhyme_bin_10298	55959	No	NA	57	8	0	High-quality	High-quality	98.35	AAI-based (high-confidence)	0	1		327	0.253729	0.259226	0.24656	0.215744	0.626066	0	0.320265	4	55159	5226	13789.8	96	1.00748	2.14175	3.6103e-05	0.0127149	0.00489886	0.168235	0.000157694	0.0305693	0.905516	9.11449e-05	0.022712	0.820172	0	0.0011209	0.0787939	0.859044	0	552_0	526_0	530_0
vRhyme_bin_10299	16918	No	NA	20	2	0	Medium-quality	Genome-fragment	60.82	AAI-based (high-confidence)	0	1		328	0.21693	0.212645	0.208945	0.108044	0.645133	0	0.278339	2	16518	5938	8259	59	0.0366571	0.270766	1.72824e-05	0.00587918	0.00018183	0.0190699	0.00024772	0.0222585	0.949326	0.00018124	0.0190389	0.87347	0	0.0017727	0.0595432	0.919696	0	NA	NA	NA
vRhyme_bin_1029	159216	No	NA	176	23	16	High-quality	High-quality	93.58	AAI-based (medium-confidence)	0	1		329	0.231258	0.236077	0.230855	0.217177	0.613305	0	0.305734	9	157416	5437	17490.7	93	1.08672	2.39102	4.40848e-06	0.00611177	0.0395829	0.457413	0.000590096	0.0551485	0.779485	0.000232717	0.0344239	0.698667	0	0.00100388	0.112018	0.818967	0	484_3	528_0	482_0
vRhyme_bin_102	116716	No	NA	72	32	3	Medium-quality	Genome-fragment	56.86	AAI-based (medium-confidence)	0	1		330	0.266898	0.25618	0.260755	0.180229	0.728565	0	0.338526	8	115116	5214	14389.5	68	1.7744	4.04192	5.67063e-06	0.00642371	0.0134589	0.383526	0.000232044	0.0519173	0.779369	0.000121992	0.0379608	0.644702	0	0.00149385	0.132492	0.733027	0	NA	NA	NA
vRhyme_bin_10300	26633	No	NA	45	13	1	Medium-quality	Genome-fragment	86.8	AAI-based (medium-confidence)	0	1		331	0.265657	0.209292	0.215833	0.214495	0.620773	0	0.30521	2	26233	10347	13116.5	86	1.7951	1.89478	1.01887e-07	0.000451414	0.145059	0.538626	0.00184413	0.060731	0.800706	0.000819105	0.0404748	0.733337	0	0.00135324	0.0520239	0.964515	0	NA	NA	NA
vRhyme_bin_10301	41220	No	NA	26	20	1	Low-quality	Genome-fragment	18.31	AAI-based (high-confidence)	0	1		332	0.29471	0.272527	0.267817	0.278144	0.621719	0	0.346984	2	40820	5354	20410	18	4.06748	2.85219	6.73565e-06	0.00367033	0.0059155	0.10877	0.000306608	0.0247632	0.96046	0.000192121	0.0196021	0.91848	0	0.00129695	0.0509303	0.959636	0	NA	NA	NA
vRhyme_bin_10302	10816	No	NA	13	0	2	Low-quality	Genome-fragment	5.95	AAI-based (high-confidence)	0	1	no viral genes detected	333	0.239302	0.219421	0.252291	0.104606	0.590121	0	0.281148	2	10416	5036	5208	5	0.0172526	0.185755	1.12232e-06	0.00149821	0.000156057	0.0176667	0.000182759	0.0191185	0.975657	0.000203034	0.0201511	0.915728	0	0.00151836	0.0551064	0.949033	0	NA	NA	NA
vRhyme_bin_10303	10983	No	NA	11	3	0	Low-quality	Genome-fragment	37.74	AAI-based (medium-confidence)	0	1.17		334	0.309405	0.278735	0.275304	0.226909	0.803652	0	0.378801	2	10583	5182	5291.5	36	0.0445062	0.298349	1.144e-06	0.00151261	0.0175255	0.187219	0.00153872	0.0554747	0.779272	0.0007667	0.0391587	0.665791	0	0.003791	0.0870747	0.900744	0	NA	NA	NA
vRhyme_bin_10304	13441	No	NA	24	7	0	Low-quality	Genome-fragment	35.53	AAI-based (high-confidence)	0	1		335	0.273043	0.257056	0.267933	0.210854	0.810685	0	0.363914	2	13041	5328	6520.5	34	0.0836913	0.409124	1.72735e-05	0.00587767	0.00676321	0.116303	0.000650975	0.0360826	0.923676	0.000373662	0.0273372	0.862924	0	0.00359285	0.0847685	0.902578	0	NA	NA	NA
vRhyme_bin_10305	11429	No	NA	12	1	0	Low-quality	Genome-fragment	6.9	AAI-based (medium-confidence)	0	1		336	0.3142	0.302574	0.268565	0.210291	0.860185	0	0.391163	2	11029	5096	5514.5	12	1.24357	1.57707	3.07097e-05	0.00783706	0.00241367	0.0694791	0.00114569	0.0478684	0.872769	0.000579426	0.0340419	0.803762	0	0.00533605	0.103306	0.871199	0	NA	NA	NA
vRhyme_bin_10306	12758	No	NA	8	0	2	Not-determined	Genome-fragment	NA	NA	0	1	no viral genes detected	NA	NA	NA	NA	NA	NA	NA	NA	NA	NA	NA	NA	NA	NA	NA	NA	NA	NA	NA	NA	NA	NA	NA	NA	NA	NA	NA	NA	NA	NA	NA	NA	NA
vRhyme_bin_10307	30369	No	NA	43	10	0	Medium-quality	Genome-fragment	71.33	AAI-based (medium-confidence)	0	1.33		338	0.972499	0.971499	0.970875	0.942046	0.992212	1	0.969826	3	29769	8060	9923	68	0.135936	0.735344	1.01126e-05	0.00606438	0.00039649	0.0395939	0.000126912	0.0211729	0.956832	9.83608e-05	0.0184581	0.89001	1	0.00095341	0.059686	0.929493	12	NA	NA	NA
vRhyme_bin_10308	11030	No	NA	20	9	0	Low-quality	Genome-fragment	18.13	AAI-based (medium-confidence)	0	1.16		339	0.958303	0.961733	0.959768	0.881593	0.990519	1	0.950383	2	10630	5081	5315	20	0.161579	0.56847	5.74915e-06	0.00339091	0.0014451	0.0537606	0.000210759	0.0205309	0.963193	0.000175248	0.0187216	0.899335	1	0.00178156	0.0596918	0.936468	3	NA	NA	NA
vRhyme_bin_10309	20069	No	NA	18	6	0	Low-quality	Genome-fragment	36.85	AAI-based (high-confidence)	0	1		340	0.307987	0.25253	0.269969	0.15467	0.634887	0	0.324009	3	19469	5199	6489.7	36	4.18418	4.03771	7.50661e-06	0.00497482	0.00105894	0.0643606	0.000160052	0.025277	0.94124	0.000107704	0.01799	0.865232	0	0.00171865	0.0761755	0.887567	0	NA	NA	NA
vRhyme_bin_1030	31908	No	NA	39	12	0	Medium-quality	Genome-fragment	52.23	AAI-based (high-confidence)	0	1.19		341	0.893046	0.909785	0.902532	0.679977	0.978298	1	0.872728	2	31508	9010	15754	51	0.12553	0.501059	1.30077e-06	0.00161293	0.0355017	0.266465	0.000864483	0.0415808	0.872226	0.000390257	0.0279377	0.809267	0	0.000826518	0.0406576	0.976611	3	NA	NA	NA
vRhyme_bin_10310	12995	No	NA	13	3	0	Low-quality	Genome-fragment	36.15	AAI-based (high-confidence)	0	1.74	high kmer_freq may indicate large duplication	342	0.971413	0.967487	0.966399	0.942046	0.992075	1	0.967884	2	12595	5860	6297.5	35	0.00101077	0.0449615	1.25369e-06	0.00158347	1.27398e-05	0.00504773	2.62542e-05	0.00724626	0.995984	2.26072e-05	0.00672416	0.988927	1	0.000272985	0.023366	0.991735	5	NA	NA	NA
vRhyme_bin_10311	13572	Yes	12037	25	10	2	Low-quality	Genome-fragment	11.32	AAI-based (medium-confidence)	11.31	1		343	0.233952	0.211732	0.237612	0.104606	0.624592	0	0.282499	2	13172	5688	6586	9	0.0468488	0.306101	7.99703e-07	0.00126468	0.000206945	0.0203443	0.000209685	0.0204785	0.957214	0.000171703	0.0185312	0.879905	0	0.00170085	0.0583241	0.927717	0	NA	NA	NA
vRhyme_bin_10312	19898	No	NA	24	18	0	Medium-quality	Genome-fragment	54.24	AAI-based (high-confidence)	0	1		344	0.238671	0.224262	0.234552	0.115007	0.624294	0	0.287357	2	19498	5079	9749	51	1.06824	1.46167	2.12675e-05	0.00652189	0.000578575	0.0340169	0.000210093	0.0204984	0.957116	0.000163989	0.0181102	0.885917	0	0.00156709	0.0559838	0.929865	0	NA	NA	NA
vRhyme_bin_10313	30134	No	NA	32	9	0	Medium-quality	Genome-fragment	89.63	AAI-based (high-confidence)	0	1		345	0.217695	0.207119	0.209319	0.110864	0.531204	0	0.25524	2	29734	8696	14867	88	0.343443	0.828786	3.74583e-05	0.00865544	0.00166977	0.0577888	0.00016846	0.0183554	0.966503	0.000110832	0.0148884	0.922631	0	0.00122171	0.049431	0.948456	0	NA	NA	NA
vRhyme_bin_10314	22446	No	NA	26	3	2	Low-quality	Genome-fragment	11.81	AAI-based (medium-confidence)	0	1		346	0.23482	0.240203	0.254523	0.133915	0.67223	0	0.307138	3	21846	5184	7282	11	0.868502	1.86191	4.56998e-06	0.00392844	7.92897e-05	0.0157888	0.000246471	0.0293395	0.932593	0.000153284	0.0242623	0.859427	0	0.0022308	0.0917612	0.861892	0	NA	NA	NA
vRhyme_bin_10315	23720	No	NA	22	1	0	Low-quality	Genome-fragment	41.12	AAI-based (medium-confidence)	0	1		347	0.31456	0.289201	0.298287	0.227911	0.68912	0	0.363816	3	23120	5250	7706.7	43	0.699448	1.64502	7.4366e-07	0.00169344	0.00427191	0.130023	0.000588824	0.0436886	0.819579	0.000269722	0.0287954	0.7236	0	0.00137736	0.0740492	0.892285	0	NA	NA	NA
vRhyme_bin_10316	36246	No	NA	34	3	1	Low-quality	Genome-fragment	19.99	AAI-based (high-confidence)	0	1		348	0.384553	0.346168	0.352592	0.318693	0.682038	0	0.416809	4	35446	5902	8861.5	19	3.9622	4.28537	1.5219e-05	0.00919071	0.00831619	0.195021	0.00030191	0.0361483	0.87178	0.000142953	0.0248749	0.772668	0	0.0010561	0.0602306	0.9078	0	NA	NA	NA
vRhyme_bin_10317	30965	No	NA	47	15	1	High-quality	High-quality	99.63	AAI-based (medium-confidence)	0	1		349	0.202618	0.20572	0.165675	0.131002	0.613925	0	0.263788	2	30565	12614	15282.5	97	0.0948663	0.435583	4.0593e-06	0.00284932	0.015295	0.1749	0.00112514	0.047437	0.810776	0.000461558	0.0303828	0.738314	0	0.000746899	0.0386497	0.97292	0	485_0	530_0	461_0
vRhyme_bin_10318	21014	No	NA	22	3	0	Medium-quality	Genome-fragment	59.06	AAI-based (high-confidence)	0	1		350	0.200407	0.204382	0.207291	0.133343	0.667601	0	0.282605	2	20614	7903	10307	57	0.460032	0.959199	7.1416e-06	0.00377931	0.00244322	0.069903	0.000236453	0.0217464	0.957195	0.000150068	0.0173244	0.909046	0	0.00228119	0.0675454	0.905669	0	NA	NA	NA
vRhyme_bin_10319	36031	No	NA	39	24	1	Low-quality	Genome-fragment	21.35	AAI-based (medium-confidence)	0	1		351	0.323758	0.290306	0.303981	0.117441	0.543898	0	0.315877	5	35031	6098	7006.2	22	2.49099	3.15009	1.71946e-05	0.0102129	0.0016999	0.0995933	9.51746e-05	0.0254539	0.92847	5.78991e-05	0.0202389	0.844632	0	0.00084957	0.074695	0.879638	0	NA	NA	NA
vRhyme_bin_1031	66770	No	NA	65	9	6	Low-quality	Genome-fragment	33.78	AAI-based (medium-confidence)	0	1		352	0.3089	0.282444	0.328053	0.159525	0.55978	0	0.32774	6	65570	7313	10928.3	35	1.85282	3.72104	3.24209e-06	0.00509586	0.0205459	0.37708	0.000359613	0.0478765	0.822494	0.000151964	0.0311742	0.749502	0	0.000769088	0.0753525	0.896416	0	NA	NA	NA
vRhyme_bin_10320	65858	No	NA	86	12	0	High-quality	High-quality	93.53	AAI-based (high-confidence)	0	1		353	0.278658	0.282915	0.301212	0.191771	0.716504	0	0.354212	4	65058	10065	16264.5	92	0.485705	1.44952	1.8435e-05	0.00952506	0.00599868	0.148101	0.000355523	0.0348758	0.854065	0.000137547	0.0220941	0.779072	0	0.000702872	0.0643114	0.904986	0	556_0	532_0
vRhyme_bin_10321	11302	No	NA	8	2	0	Low-quality	Genome-fragment	19.37	AAI-based (high-confidence)	0	1		354	0.283204	0.257654	0.262925	0.226909	0.789445	0	0.364027	2	10902	5321	5451	18	0.442468	0.94071	6.51682e-07	0.00114165	0.0341982	0.261527	0.00139433	0.0528078	0.791426	0.000642064	0.0358347	0.693553	0	0.00291245	0.076321	0.910916	0	NA	NA	NA
vRhyme_bin_10322	81095	No	NA	113	5	0	Medium-quality	Genome-fragment	85.11	AAI-based (medium-confidence)	0	1		355	0.261589	0.229915	0.231728	0.221942	0.771112	0	0.343257	2	80695	5126	40347.5	84	2.13213	2.06501	3.30419e-07	0.00081292	0.00360941	0.0849636	0.000332037	0.0257696	0.955766	0.000198668	0.0199333	0.913624	0	0.00340856	0.0825658	0.899317	0	NA	NA	NA
vRhyme_bin_10323	42184	No	NA	25	16	0	Low-quality	Genome-fragment	18.92	AAI-based (high-confidence)	0	1		356	0.420467	0.368976	0.399935	0.321602	0.811537	0	0.464503	6	40984	5333	6830.7	20	4.8666	5.55264	1.44866e-05	0.0108739	0.00609466	0.191106	0.000233947	0.0380869	0.878357	0.000116104	0.0265912	0.782066	0	0.00150305	0.107672	0.81742	0	NA	NA	NA
vRhyme_bin_10324	16748	No	NA	16	1	0	Low-quality	Genome-fragment	11.35	AAI-based (medium-confidence)	0	1		357	0.351748	0.312369	0.334215	0.227244	0.683735	0	0.381862	3	16148	5080	5382.7	10	0.158312	0.748294	1.54506e-06	0.00231277	0.0312493	0.321734	0.000491337	0.0386753	0.875904	0.000249927	0.0279164	0.78212	0	0.00114655	0.0636991	0.918978	0	NA	NA	NA
vRhyme_bin_10325	18096	No	NA	27	8	0	Medium-quality	Genome-fragment	58.29	AAI-based (medium-confidence)	0	1		358	0.23626	0.19887	0.238845	0.111086	0.688664	0	0.294745	2	17696	5752	8848	58	1.75737e-06	0.00187477	8.38605e-08	0.000409538	0.000528795	0.0325206	0.000178715	0.0189058	0.97014	0.000147741	0.0171896	0.918215	0	0.00306724	0.0783229	0.889948	0	NA	NA	NA
vRhyme_bin_10326	15337	No	NA	18	3	0	Low-quality	Genome-fragment	30.42	AAI-based (high-confidence)	0	1		359	0.221651	0.235515	0.223707	0.126252	0.678945	0	0.297214	2	14937	5865	7468.5	31	0.000875613	0.0418477	3.25695e-05	0.00807087	6.49275e-06	0.00360354	0.000185547	0.0192638	0.96179	0.000160986	0.0179436	0.888135	0	0.00283033	0.0752373	0.880378	0	NA	NA	NA
vRhyme_bin_10327	24937	No	NA	31	10	0	Low-quality	Genome-fragment	47.21	AAI-based (medium-confidence)	0	1		360	0.291911	0.254954	0.283167	0.188111	0.628083	0	0.329245	3	24337	7086	8112.3	45	0.399226	1.2137	5.17972e-06	0.0043251	0.00472866	0.134017	0.000242869	0.0302524	0.897871	0.000138448	0.0232623	0.793878	0	0.00119333	0.0604065	0.896873	0	NA	NA	NA
vRhyme_bin_10328	16257	No	NA	15	3	0	Low-quality	Genome-fragment	44.96	AAI-based (high-confidence)	0	1		361	0.301299	0.274609	0.312746	0.198361	0.729672	0	0.363338	2	15857	6807	7928.5	43	1.33684	1.63514	4.83558e-07	0.000983421	0.0129027	0.16064	0.000339153	0.0260443	0.930425	0.000210619	0.0205241	0.853012	0	0.00181227	0.0602041	0.924997	0	NA	NA	NA
vRhyme_bin_10329	25707	No	NA	37	5	0	Medium-quality	Genome-fragment	58.17	AAI-based (high-confidence)	0	1.96	high kmer_freq may indicate large duplication	362	0.971413	0.967487	0.966399	0.942046	0.992212	1	0.967911	2	25307	12514	12653.5	56	0.000305622	0.0247233	5.33386e-09	0.000103285	3.03423e-06	0.00246342	1.71326e-06	0.00185108	0.999724	1.40258e-06	0.00167486	0.999231	2	1.63585e-05	0.00571988	0.999421	18	NA	NA	NA
vRhyme_bin_1032	24522	No	NA	40	1	5	Low-quality	Genome-fragment	13.31	AAI-based (high-confidence)	0	1		363	0.351748	0.296478	0.314555	0.229112	0.755486	0	0.389476	4	23722	5126	5930.5	11	1.41011	2.58601	6.71624e-06	0.00563343	0.0332678	0.336254	0.000673675	0.0494286	0.801057	0.000299588	0.0328645	0.698285	0	0.00151455	0.0920713	0.862753	0	NA	NA	NA
vRhyme_bin_10330	27768	No	NA	56	11	0	Medium-quality	Genome-fragment	54.68	AAI-based (high-confidence)	0	1.39		364	0.947254	0.95164	0.945395	0.842045	0.987964	1	0.93486	4	26968	5291	6742	54	1.79088	3.1887	1.07361e-06	0.00234179	0.078753	0.565536	0.000845253	0.0570196	0.763937	0.000353533	0.0362808	0.677487	1	0.00106984	0.0637039	0.928694	17	NA	NA	NA
vRhyme_bin_10331	53345	No	NA	73	15	1	Medium-quality	Genome-fragment	62.47	AAI-based (medium-confidence)	0	1		365	0.317977	0.308839	0.280849	0.187926	0.565603	0	0.332239	4	52545	10008	13136.3	71	1.7344	3.08202	1.01822e-05	0.00671295	0.0239949	0.304424	0.000632962	0.0451196	0.814073	0.000239636	0.0280082	0.74174	0	0.000793542	0.0592815	0.919459	0	NA	NA	NA
vRhyme_bin_10332	18484	No	NA	33	11	1	Low-quality	Genome-fragment	34.32	AAI-based (high-confidence)	0	1		366	0.328009	0.310028	0.325085	0.242481	0.660125	0	0.373146	3	17884	5607	5961.3	32	3.40784	3.67526	1.95597e-05	0.00869049	0.00340155	0.115369	0.00019773	0.0273627	0.946085	0.000130375	0.0228112	0.878918	0	0.00184977	0.0815136	0.87608	0	NA	NA	NA
vRhyme_bin_10333	25485	No	NA	30	11	0	Medium-quality	Genome-fragment	77.76	AAI-based (high-confidence)	0	1		367	0.333674	0.288061	0.289049	0.235549	0.733182	0	0.375903	3	24885	5533	8295	75	1.04863	2.01699	4.97456e-06	0.00441277	0.030191	0.343869	0.000610135	0.0478135	0.82487	0.000283106	0.0325296	0.737152	0	0.00165038	0.073023	0.903578	0	NA	NA	NA
vRhyme_bin_10334	19821	No	NA	9	1	0	Low-quality	Genome-fragment	44.47	AAI-based (medium-confidence)	0	1		368	0.424347	0.449488	0.460062	0.399154	0.8695	0	0.52051	2	19421	6396	9710.5	40	12.7113	5.04208	1.6637e-05	0.00576836	0.000306571	0.0247617	0.000404628	0.0284474	0.949066	0.00024803	0.0222724	0.898062	0	0.00223482	0.0668553	0.936804	0	NA	NA	NA
vRhyme_bin_10335	65987	No	NA	107	21	0	Medium-quality	Genome-fragment	83.35	AAI-based (high-confidence)	0	1		369	0.239608	0.216409	0.22271	0.180885	0.664544	0	0.304831	2	65587	7940	32793.5	82	0.00387958	0.0880861	8.80692e-07	0.00132717	0.00612368	0.110668	0.000212146	0.0205983	0.959077	0.000129724	0.0161074	0.913545	0	0.00154429	0.055575	0.940764	0	NA	NA	NA
vRhyme_bin_10336	16108	No	NA	21	12	1	Low-quality	Genome-fragment	10.94	AAI-based (high-confidence)	0	1		370	0.319417	0.304642	0.286976	0.241126	0.715583	0	0.373549	3	15508	5089	5169.3	9	1.61756	2.54024	1.00632e-05	0.0061578	0.0313724	0.35359	0.000761636	0.0550962	0.786583	0.000356507	0.0376983	0.682571	0	0.00122385	0.0669096	0.922291	0	NA	NA	NA
vRhyme_bin_10337	12770	No	NA	16	8	0	Low-quality	Genome-fragment	37.12	AAI-based (high-confidence)	0	1		371	0.366148	0.326264	0.360734	0.35472	0.831227	0	0.447819	2	12370	6078	6185	35	1.11613	1.49408	4.08606e-05	0.00903998	0.0134974	0.164301	0.000586565	0.034251	0.87265	0.000321772	0.0253682	0.763433	0	0.00199974	0.0632414	0.914585	0	NA	NA	NA
vRhyme_bin_10338	18158	No	NA	22	19	0	Low-quality	Genome-fragment	9.71	AAI-based (high-confidence)	0	1		372	0.369691	0.34693	0.415139	0.396932	0.848224	0	0.475383	2	17758	6907	8879	9	8.6795	4.16641	5.84763e-05	0.0108145	0.00184493	0.0607443	0.000406868	0.0285261	0.922841	0.000233606	0.0216151	0.84904	0	0.00139231	0.0527696	0.944553	0	NA	NA	NA
vRhyme_bin_10339	14807	No	NA	32	15	0	Low-quality	Genome-fragment	25.8	AAI-based (high-confidence)	0	1.3		373	0.971413	0.967487	0.966399	0.939584	0.992075	1	0.967392	2	14407	5790	7203.5	24	1.74266	1.8669	1.65712e-05	0.00575695	0.00129191	0.0508313	0.000151812	0.0174248	0.967305	0.000109658	0.0148093	0.918159	2	0.00124448	0.0498895	0.949475	7	NA	NA	NA
vRhyme_bin_1033	110726	No	NA	109	13	0	High-quality	High-quality	100	AAI-based (high-confidence)	0	1.7	high kmer_freq may indicate large duplication; contig >1.5x longer than expected genome length	374	0.980774	0.981797	0.981594	0.952021	0.994716	1	0.978181	5	109726	6343	21945.2	162	2.89385	3.821	1.36774e-06	0.00248456	0.0380134	0.407447	0.000887269	0.0684253	0.72397	0.0003557	0.0441194	0.637133	2	0.00105923	0.0638854	0.919705	40	296_1	508_0	287_0
vRhyme_bin_10340	29590	No	NA	13	2	0	Low-quality	Genome-fragment	43.42	AAI-based (medium-confidence)	0	1		375	0.325462	0.273985	0.297761	0.229986	0.752519	0	0.375943	3	28990	5148	9663.3	33	0.857558	1.85161	3.76339e-06	0.00356237	0.0297626	0.304796	0.000806198	0.0498297	0.813855	0.000348792	0.0327989	0.729356	0	0.00140356	0.0748516	0.916598	0	NA	NA	NA
vRhyme_bin_10341	19648	No	NA	34	12	0	Low-quality	Genome-fragment	10.74	AAI-based (medium-confidence)	0	1		376	0.511929	0.516424	0.509027	0.550507	0.865836	0	0.590745	3	19048	5162	6349.3	10	3.26778	3.55447	9.75758e-05	0.0193606	0.00414465	0.120891	0.000292751	0.0339964	0.891051	0.00017496	0.0264535	0.786028	0	0.00145035	0.0745678	0.886001	0	NA	NA	NA
vRhyme_bin_10342	40730	No	NA	22	12	1	Low-quality	Genome-fragment	18.17	AAI-based (high-confidence)	0	1		377	0.192274	0.198787	0.200451	0.128612	0.716132	0	0.287251	2	40330	7781	20165	18	2.18809	2.09193	4.77865e-06	0.00309149	0.000140587	0.0167682	0.000254775	0.0225732	0.95711	0.00016746	0.0183008	0.904972	0	0.00286316	0.0756724	0.903123	0	NA	NA	NA
vRhyme_bin_10343	20964	No	NA	17	8	0	Low-quality	Genome-fragment	9.97	HMM-based (lower-bound)	0	1		378	0.334916	0.342422	0.338452	0.257213	0.73306	0	0.401213	3	20364	6681	6788	11	1.72653	2.34154	1.2472e-05	0.00696366	0.0304676	0.323729	0.000463453	0.0413914	0.856429	0.000237873	0.0291259	0.763368	0	0.00288474	0.105302	0.824332	0	NA	NA	NA
vRhyme_bin_10344	28942	No	NA	37	4	0	Medium-quality	Genome-fragment	68.65	AAI-based (high-confidence)	0	1		379	0.219923	0.209967	0.207354	0.13355	0.759265	0	0.306012	2	28542	13012	14271	67	0.40207	0.896738	5.8303e-05	0.0107984	4.44007e-05	0.00942345	0.000227544	0.0213328	0.966946	0.000144848	0.0170205	0.930334	0	0.00260905	0.0722364	0.92011	0	NA	NA	NA
vRhyme_bin_10345	24610	No	NA	19	6	0	Medium-quality	Genome-fragment	50.8	AAI-based (high-confidence)	0	1		380	0.281506	0.249418	0.267427	0.128806	0.648232	0	0.315078	3	24010	6789	8003.3	39	1.39571	2.33157	2.16988e-05	0.00840752	0.000610381	0.0493031	0.000263202	0.0324464	0.926679	0.000149653	0.02441	0.86533	0	0.00130742	0.0705682	0.920389	0	NA	NA	NA
vRhyme_bin_10346	12467	Yes	9244	18	2	2	Low-quality	Genome-fragment	5.54	AAI-based (high-confidence)	25.85	1		381	0.239302	0.219421	0.252291	0.104606	0.557478	0	0.27462	2	12067	5976	6033.5	7	0.137961	0.525283	3.60297e-07	0.000848878	1.47966e-05	0.00543996	0.000204522	0.0202248	0.959099	0.00017769	0.0188515	0.87818	0	0.00120342	0.0490597	0.948056	0	NA	NA	NA
vRhyme_bin_10347	18976	No	NA	24	6	1	Medium-quality	Genome-fragment	53.87	AAI-based (medium-confidence)	0	1		382	0.310657	0.297146	0.268921	0.241126	0.745742	0	0.372718	3	18376	5252	6125.3	52	1.64852	2.56602	7.68173e-06	0.00514534	0.0235147	0.305376	0.000743615	0.0536937	0.780881	0.000328208	0.0355198	0.688911	0	0.00199229	0.0797998	0.896517	0	NA	NA	NA
vRhyme_bin_10348	21537	No	NA	26	1	0	Low-quality	Genome-fragment	12.88	HMM-based (lower-bound)	0	1		383	0.301784	0.318111	0.352739	0.238362	0.743699	0	0.390939	2	21137	6176	10568.5	20	6.36101	3.5668	2.40952e-05	0.00694193	0.000341655	0.0261402	0.000245731	0.0221689	0.961329	0.000160973	0.0179428	0.917661	0	0.00182694	0.0604473	0.930167	0	NA	NA	NA
vRhyme_bin_10349	36401	No	NA	63	12	0	Low-quality	Genome-fragment	43.1	AAI-based (high-confidence)	0	1.58	high kmer_freq may indicate large duplication	384	0.972499	0.971499	0.970875	0.939584	0.992212	1	0.969334	3	35801	8009	11933.7	42	0.364949	1.13147	7.73267e-06	0.00550725	0.000810927	0.0560848	7.76209e-05	0.0172083	0.968826	6.06694e-05	0.0153078	0.912972	1	0.000618005	0.0490273	0.944509	20	NA	NA	NA
vRhyme_bin_1034	13614	No	NA	14	1	0	Low-quality	Genome-fragment	6.71	AAI-based (medium-confidence)	0	1.81	high kmer_freq may indicate large duplication	385	0.901717	0.909785	0.909127	0.734383	0.978109	1	0.886624	2	13214	6435	6607	6	0.275955	0.742906	9.91434e-08	0.000445294	0.0200707	0.200353	0.000613072	0.0350163	0.907378	0.000331363	0.0257435	0.83642	0	0.000105588	0.0145319	0.996573	6	NA	NA	NA
vRhyme_bin_10350	14903	No	NA	8	2	0	Low-quality	Genome-fragment	17.18	HMM-based (lower-bound)	0	1		386	0.250134	0.219905	0.232116	0.119526	0.617816	0	0.287899	2	14503	5665	7251.5	22	0.298416	0.772549	6.97651e-06	0.00373537	0.00199893	0.0632286	0.000194103	0.0197029	0.973545	0.000167401	0.0182976	0.926012	0	0.00178272	0.0597113	0.949312	0	NA	NA	NA
vRhyme_bin_10351	37988	No	NA	61	15	1	High-quality	High-quality	100	AAI-based (high-confidence)	0	1		387	0.166992	0.161886	0.169982	0.0722125	0.443322	0	0.202879	4	37188	6446	9297	97	1.55723	2.8595	1.18006e-06	0.00245996	0.00108199	0.0768657	0.000163933	0.0275524	0.934524	9.93501e-05	0.0217177	0.859786	0	0.00112842	0.0792332	0.887422	0	557_0	535_0	289_0
vRhyme_bin_10352	37514	No	NA	57	3	0	Medium-quality	Genome-fragment	64.71	AAI-based (medium-confidence)	0	1		388	0.420607	0.394596	0.378772	0.387257	0.851256	0	0.486498	6	36314	5175	6052.3	69	1.75651	3.8993	2.58037e-05	0.0153901	0.032742	0.412293	0.000730442	0.0600099	0.715918	0.000307982	0.039362	0.604346	0	0.00161552	0.102512	0.814488	0	NA	NA	NA
vRhyme_bin_10353	12740	No	NA	18	11	0	Low-quality	Genome-fragment	36.56	AAI-based (high-confidence)	0	1.59	high kmer_freq may indicate large duplication	389	0.95387	0.952574	0.951754	0.904473	0.982242	1	0.948982	2	12340	6024	6170	35	0.0129856	0.161156	4.9435e-07	0.000994334	9.83595e-05	0.0140257	6.02693e-05	0.010979	0.990439	4.94469e-05	0.00994454	0.974455	0	0.000402797	0.028383	0.987706	7	NA	NA	NA
vRhyme_bin_10354	34569	No	NA	37	5	1	Medium-quality	Genome-fragment	79.61	AAI-based (high-confidence)	0	1		390	0.244218	0.234873	0.252581	0.196401	0.766076	0	0.33883	2	34169	16530	17084.5	77	0.0413842	0.287695	7.26882e-06	0.00381283	0.00390145	0.088334	0.000375047	0.0273878	0.922152	0.000181945	0.0190759	0.866751	0	0.00198966	0.0630819	0.910643	0	NA	NA	NA
vRhyme_bin_10355	12000	No	NA	15	1	0	Low-quality	Genome-fragment	3.03	HMM-based (lower-bound)	0	1		391	0.80728	0.716721	0.76379	0.855786	0.962929	1	0.821301	2	11600	5617	5800	24	21.266	6.52165	4.21917e-05	0.00918605	0.0733082	0.382905	0.00146397	0.0541105	0.867416	0.000771535	0.0392819	0.797868	0	0.00341977	0.0827015	0.921591	0	NA	NA	NA
vRhyme_bin_10356	58823	No	NA	72	8	0	High-quality	High-quality	100	AAI-based (high-confidence)	0	1		392	0.142729	0.14678	0.148693	0.0793868	0.658502	0	0.235218	2	58423	17306	29211.5	99	0.434007	0.931673	1.45305e-06	0.00170473	0.000196478	0.0198231	0.000145611	0.0170652	0.96949	8.95703e-05	0.0133843	0.933866	0	0.00208994	0.064652	0.908255	0	558_0	536_0	535_0
vRhyme_bin_10357	26864	No	NA	9	4	0	Low-quality	Genome-fragment	40.11	AAI-based (medium-confidence)	0	1		393	0.371257	0.294794	0.355827	0.391946	0.789113	0	0.440587	3	26264	8338	8754.7	50	4.62434	4.15081	8.74661e-06	0.00527508	0.036079	0.357532	0.00117632	0.0613794	0.739684	0.000497935	0.0405592	0.637048	0	0.00229484	0.0840818	0.897392	0	NA	NA	NA
vRhyme_bin_10358	15776	No	NA	25	5	0	Medium-quality	Genome-fragment	63.97	AAI-based (medium-confidence)	0	1		394	0.243317	0.206676	0.224246	0.129259	0.603652	0	0.28143	2	15376	5142	7688	39	1.64047	1.81134	1.40002e-06	0.00167333	0.00280895	0.0749527	0.000213198	0.0206494	0.972348	0.000173558	0.018631	0.926371	0	0.00172909	0.0588062	0.948457	0	NA	NA	NA
vRhyme_bin_10359	18103	No	NA	13	7	0	Low-quality	Genome-fragment	31.85	AAI-based (high-confidence)	0	1		395	0.240879	0.278987	0.295261	0.234445	0.759498	0	0.361814	2	17703	6401	8851.5	31	5.14772	3.20865	4.57801e-07	0.000956871	0.000497753	0.0315517	0.000312654	0.0250062	0.934774	0.000204103	0.0202041	0.854233	0	0.00241912	0.0695575	0.898582	0	NA	NA	NA
vRhyme_bin_1035	17725	No	NA	23	5	0	Low-quality	Genome-fragment	27.53	AAI-based (high-confidence)	0	1.91	high kmer_freq may indicate large duplication	396	0.95387	0.952574	0.951754	0.904473	0.982547	1	0.949043	2	17325	8608	8662.5	28	0.00247065	0.0702943	3.5291e-08	0.000265673	3.63212e-05	0.00852305	3.97507e-06	0.0028196	0.999388	4.53873e-06	0.00301288	0.997772	0	5.22245e-05	0.01022	0.998409	10	NA	NA	NA
vRhyme_bin_10360	39475	No	NA	65	25	0	Medium-quality	Genome-fragment	71.86	AAI-based (high-confidence)	0	1		397	0.247125	0.250363	0.246892	0.21407	0.755091	0	0.342708	2	39075	10346	19537.5	71	1.21261	1.55731	1.53087e-05	0.0055333	0.00506789	0.100677	0.000415424	0.0288244	0.92873	0.00022374	0.0211537	0.869716	0	0.00260748	0.0722147	0.913403	0	NA	NA	NA
vRhyme_bin_10361	69330	No	NA	114	19	0	Medium-quality	Genome-fragment	80.47	AAI-based (high-confidence)	0	1		398	0.297399	0.287994	0.276523	0.145052	0.543322	0	0.310058	6	68130	5331	11355	75	0.83884	2.28277	8.47805e-06	0.00711565	0.00637743	0.205646	0.00012605	0.0283103	0.902847	6.30252e-05	0.0192761	0.823981	0	0.000748861	0.0761361	0.862969	0	NA	NA	NA
vRhyme_bin_10362	16794	No	NA	19	5	1	Low-quality	Genome-fragment	28.57	AAI-based (high-confidence)	0	1		399	0.203119	0.217152	0.228357	0.0844032	0.620763	0	0.270759	2	16394	6719	8197	28	1.08788	1.47505	9.15143e-06	0.00427818	0.000386292	0.0277954	0.000147625	0.0171828	0.978151	0.000133232	0.0163237	0.933007	0	0.00195503	0.0625305	0.934461	0	NA	NA	NA
vRhyme_bin_10363	14688	No	NA	26	4	1	Low-quality	Genome-fragment	23.3	AAI-based (high-confidence)	0	1		400	0.230871	0.228148	0.233031	0.127463	0.617352	0	0.287373	2	14288	5155	7144	18	3.0773	2.48084	7.67521e-08	0.000391796	9.84289e-05	0.0140306	0.000236333	0.0217409	0.962367	0.000195226	0.0197598	0.898656	0	0.0016368	0.0572154	0.951125	0	NA	NA	NA
vRhyme_bin_10364	12576	No	NA	8	0	0	Not-determined	Genome-fragment	NA	NA	0	1	no viral genes detected	NA	NA	NA	NA	NA	NA	NA	NA	NA	NA	NA	NA	NA	NA	NA	NA	NA	NA	NA	NA	NA	NA	NA	NA	NA	NA	NA	NA	NA	NA	NA	NA	NA
vRhyme_bin_10365	14401	No	NA	8	1	0	Low-quality	Genome-fragment	15.36	AAI-based (medium-confidence)	0	1		402	0.25476	0.224981	0.242647	0.0844032	0.521565	0	0.265671	2	14001	5682	7000.5	14	0.0930607	0.431418	6.46213e-06	0.00359503	1.67408e-06	0.0018298	0.000127622	0.0159764	0.980984	0.00012628	0.0158922	0.93905	0	0.00126122	0.0502238	0.957951	0	NA	NA	NA
vRhyme_bin_10366	22791	No	NA	27	6	0	Low-quality	Genome-fragment	36.68	AAI-based (high-confidence)	0	1		403	0.289034	0.305435	0.319187	0.255654	0.796188	0	0.3931	2	22391	6964	11195.5	36	5.37464	3.27861	9.89273e-07	0.00140661	0.00267799	0.0731846	0.000300678	0.0245226	0.962068	0.000196574	0.019828	0.91837	0	0.00370143	0.0860399	0.891361	0	NA	NA	NA
vRhyme_bin_10367	38471	No	NA	44	8	0	Medium-quality	Genome-fragment	51.26	AAI-based (high-confidence)	0	1		404	0.29678	0.296299	0.297878	0.251831	0.726278	0	0.373813	3	37871	8903	12623.7	50	2.79152	3.03685	2.83496e-06	0.00315946	0.00758618	0.168487	0.000239293	0.028626	0.905715	0.00011771	0.01909	0.831822	0	0.00236307	0.0941565	0.81428	0	NA	NA	NA
vRhyme_bin_10368	24892	No	NA	24	8	0	Medium-quality	Genome-fragment	77.53	AAI-based (high-confidence)	0	1		405	0.245834	0.206417	0.210812	0.200259	0.719304	0	0.316525	2	24492	9535	12246	76	1.89477	1.94667	1.04115e-05	0.00456322	0.0313674	0.250469	0.000885416	0.0420813	0.851441	0.000390795	0.0279569	0.782238	0	0.00140606	0.0530295	0.95217	0	NA	NA	NA
vRhyme_bin_10369	25290	No	NA	47	5	0	Low-quality	Genome-fragment	41.78	AAI-based (high-confidence)	0	1		406	0.265052	0.231028	0.220054	0.206117	0.6702	0	0.31849	2	24890	5027	12445	41	0.333612	0.816838	1.7116e-05	0.00585082	0.0439745	0.296562	0.000710273	0.0376901	0.893703	0.000358706	0.0267845	0.82711	0	0.00121162	0.0492265	0.958123	0	NA	NA	NA
vRhyme_bin_1036	64214	No	NA	69	4	3	Low-quality	Genome-fragment	34.59	AAI-based (high-confidence)	0	1		407	0.631127	0.700982	0.625331	0.766916	0.868775	1	0.718626	6	63014	6210	10502.3	55	8.32423	6.28819	3.9074e-05	0.0139357	0.00669829	0.191038	0.000280999	0.0379851	0.828436	0.000117785	0.0257725	0.716574	0	0.00080001	0.0731417	0.863101	0	NA	NA	NA
vRhyme_bin_10370	10934	No	NA	12	6	0	Low-quality	Genome-fragment	19.98	AAI-based (high-confidence)	0	1		408	0.271991	0.220733	0.279355	0.193737	0.759683	0	0.3451	2	10534	5180	5267	19	0.416189	0.912348	3.19787e-06	0.00252898	0.0032926	0.0811492	0.000284003	0.0238329	0.945658	0.000232951	0.0215848	0.853211	0	0.00294919	0.0768009	0.898534	0	NA	NA	NA
vRhyme_bin_10371	35271	No	NA	51	9	0	High-quality	High-quality	91.15	AAI-based (high-confidence)	0	1		409	0.304622	0.309649	0.310439	0.175006	0.601774	0	0.340298	5	34271	5093	6854.2	82	0.140626	0.846552	1.66215e-05	0.00825457	0.0196486	0.345711	0.000272919	0.0418311	0.80964	0.000112692	0.0277226	0.710055	0	0.000923837	0.069491	0.863359	0	555_0		532_0
vRhyme_bin_10372	55118	No	NA	65	19	4	High-quality	High-quality	95.17	AAI-based (medium-confidence)	0	1		410	0.241205	0.242975	0.241392	0.102046	0.641418	0	0.293807	3	54518	8399	18172.7	88	1.75883	2.59853	2.76391e-05	0.0103832	3.52916e-05	0.0116626	0.000161595	0.0233513	0.943543	9.33577e-05	0.0170394	0.88822	0	0.0010084	0.0633752	0.918456	0	439_0	537_0	274_0
vRhyme_bin_10373	27369	No	NA	33	12	0	Low-quality	Genome-fragment	46.71	AAI-based (medium-confidence)	0	1		411	0.283976	0.265693	0.307761	0.198106	0.759202	0	0.362948	4	26569	5818	6642.3	44	2.19253	3.31271	9.95968e-06	0.00657654	0.0019251	0.0991154	0.000346991	0.0407538	0.864072	0.00017265	0.0287895	0.771147	0	0.00195487	0.0913891	0.849237	0	NA	NA	NA
vRhyme_bin_10374	90236	No	NA	103	26	8	Medium-quality	Genome-fragment	60.87	AAI-based (high-confidence)	0	1		412	0.701915	0.743254	0.761134	0.698518	0.9512	1	0.771204	6	89036	5607	14839.3	105	0.132244	1.09414	8.1511e-06	0.00808363	0.00902522	0.218723	0.000187546	0.027876	0.892258	8.226e-05	0.0183378	0.814571	1	0.00077433	0.0653366	0.896038	0	NA	NA	NA
vRhyme_bin_10375	20581	No	NA	27	5	0	Medium-quality	Genome-fragment	69.21	AAI-based (medium-confidence)	0	1		413	0.23417	0.229069	0.224671	0.106147	0.582057	0	0.275223	2	20181	6990	10090.5	67	2.243	2.11802	3.64963e-05	0.00854357	0.000512778	0.0320243	0.00015179	0.0174236	0.976031	0.000132231	0.0162623	0.931564	0	0.00174443	0.0590665	0.932008	0	NA	NA	NA
vRhyme_bin_10376	14048	No	NA	26	11	0	Low-quality	Genome-fragment	8.56	AAI-based (high-confidence)	0	1		414	0.223633	0.219905	0.232116	0.119526	0.659988	0	0.291034	2	13648	6087	6824	7	0.031729	0.251909	3.96903e-08	0.000281745	0.00229138	0.0676962	0.000224203	0.0211756	0.963475	0.000179604	0.0189528	0.902425	0	0.00196289	0.062656	0.932369	0	NA	NA	NA
vRhyme_bin_10377	21620	No	NA	20	5	0	Low-quality	Genome-fragment	32.39	AAI-based (high-confidence)	0	1		415	0.315486	0.275795	0.279046	0.342507	0.816121	0	0.405791	2	21220	7407	10610	32	4.0539	2.84742	1.85385e-05	0.00608909	0.0620722	0.352341	0.00114997	0.0479576	0.841482	0.000528453	0.0325101	0.76449	0	0.00328241	0.0810236	0.909402	0	NA	NA	NA
vRhyme_bin_10378	22226	No	NA	24	6	0	Medium-quality	Genome-fragment	71.65	AAI-based (high-confidence)	0	1		416	0.315971	0.28492	0.296729	0.282959	0.770968	0	0.390309	3	21626	5327	7208.7	67	3.25264	3.40953	2.59685e-06	0.00313957	0.0318211	0.322742	0.000820092	0.0516937	0.829612	0.00036998	0.0347885	0.751759	0	0.00146859	0.07088	0.918521	0	NA	NA	NA
vRhyme_bin_10379	33864	No	NA	52	11	0	High-quality	High-quality	100	AAI-based (medium-confidence)	0	1.17		417	0.976396	0.975291	0.973788	0.953934	0.994716	1	0.974825	2	33464	11326	16732	114	0.532688	1.03217	4.43378e-06	0.00297785	0.0530079	0.325601	0.00148558	0.0545084	0.803898	0.000635636	0.0356549	0.72974	2	0.000690506	0.037162	0.97709	8	467_0	446_0	450_0
vRhyme_bin_1037	11275	No	NA	19	6	0	Low-quality	Genome-fragment	20.42	AAI-based (high-confidence)	0	1.93	high kmer_freq may indicate large duplication	418	0.901717	0.909785	0.909127	0.714841	0.979868	1	0.883068	2	10875	5346	5437.5	19	0.0142445	0.168787	1.3682e-07	0.000523107	0.0191142	0.195521	0.000730135	0.0382135	0.875521	0.000444177	0.0298053	0.757462	0	2.77389e-05	0.00744834	0.999035	9	NA	NA	NA
vRhyme_bin_10380	16348	No	NA	20	2	0	Low-quality	Genome-fragment	42.35	AAI-based (medium-confidence)	0	1		419	0.283204	0.243998	0.256117	0.226909	0.750324	0	0.35211	2	15948	5447	7974	40	0.124351	0.4987	1.53795e-07	0.000554608	0.0507616	0.318627	0.00194422	0.0623574	0.729441	0.000845269	0.0411162	0.629593	0	0.00242428	0.0696316	0.931483	0	NA	NA	NA
vRhyme_bin_10381	14480	No	NA	16	0	2	Low-quality	Genome-fragment	5.31	AAI-based (medium-confidence)	0	1	no viral genes detected	420	0.223633	0.219905	0.218128	0.133343	0.692983	0	0.297598	2	14080	6192	7040	3	1.51413	1.74019	5.56154e-06	0.00333513	0.00220372	0.0663885	0.000215487	0.0207599	0.966501	0.000176887	0.0188089	0.911001	0	0.00265383	0.0728537	0.911885	0	NA	NA	NA
vRhyme_bin_10382	23472	No	NA	39	5	0	Medium-quality	Genome-fragment	76.71	AAI-based (medium-confidence)	0	1		421	0.242361	0.179044	0.191867	0.141516	0.731303	0	0.297218	2	23072	8835	11536	74	1.73594	1.8633	1.31314e-06	0.00162058	0.00101107	0.0449683	0.000796587	0.0399146	0.835647	0.000344047	0.0262315	0.754457	0	0.00174809	0.0591285	0.925572	0	NA	NA	NA
vRhyme_bin_10383	43415	No	NA	58	6	0	High-quality	High-quality	90.91	AAI-based (high-confidence)	0	1		422	0.321931	0.370926	0.380949	0.347113	0.779194	0	0.440023	2	43015	14128	21507.5	90	7.1463	3.78056	1.63742e-05	0.00572263	0.00633796	0.112587	0.000349141	0.026425	0.943354	0.000160958	0.017942	0.908901	0	0.00118894	0.0487634	0.959086	0	482_2
vRhyme_bin_10384	30751	No	NA	34	7	0	Medium-quality	Genome-fragment	79.89	AAI-based (medium-confidence)	0	1		423	0.436913	0.447824	0.457355	0.593288	0.889898	0	0.565056	3	30151	5994	10050.3	77	2.75772	3.31228	4.9765e-05	0.0141088	0.0093445	0.173832	0.000452337	0.039298	0.860348	0.000227663	0.0277995	0.766658	0	0.0026021	0.101816	0.81806	0	NA	NA	NA
vRhyme_bin_10385	16455	No	NA	13	7	0	Low-quality	Genome-fragment	28.71	AAI-based (high-confidence)	0	1.47		424	0.947856	0.954556	0.952823	0.841148	0.989669	1	0.937211	2	16055	7015	8027.5	28	0.034461	0.26253	3.5847e-06	0.00267757	0.00515201	0.101509	0.000307254	0.0247893	0.943745	0.00019448	0.0197221	0.880151	1	0.000715989	0.0378415	0.975696	5	NA	NA	NA
vRhyme_bin_10386	37052	No	NA	46	12	0	High-quality	High-quality	100	AAI-based (high-confidence)	0	1		425	0.846598	0.801062	0.823544	0.845724	0.984412	1	0.860268	3	36452	6185	12150.7	107	11.5491	6.77559	6.98379e-05	0.0167117	0.000180275	0.0243426	0.000237124	0.0273516	0.91172	0.000129952	0.0206498	0.829524	0	0.00187418	0.080774	0.857188	0	441_0	472_0	474_0
vRhyme_bin_10387	60293	No	NA	62	11	1	Medium-quality	Genome-fragment	84.58	AAI-based (high-confidence)	0	1		426	0.269459	0.242649	0.237507	0.208384	0.648049	0	0.32121	2	59893	17711	29946.5	84	0.473588	0.973229	1.02639e-05	0.00453076	0.00979406	0.139958	0.000352606	0.0265558	0.928898	0.00015432	0.0175681	0.88768	0	0.00105044	0.0458354	0.956196	0	NA	NA	NA
vRhyme_bin_10388	23493	No	NA	24	2	0	Low-quality	Genome-fragment	15.71	AAI-based (medium-confidence)	0	1		427	0.628992	0.595758	0.611497	0.675617	0.839097	1	0.670192	4	22693	5148	5673.3	22	5.48411	4.40658	4.54112e-05	0.0145088	0.0100815	0.226055	0.000445106	0.0441567	0.79091	0.00020015	0.0299478	0.661074	0	0.000946713	0.0691112	0.883441	0	NA	NA	NA
vRhyme_bin_10389	12145	No	NA	16	2	0	Low-quality	Genome-fragment	6.69	AAI-based (medium-confidence)	0	1		428	0.208689	0.217152	0.237612	0.105569	0.62647	0	0.279098	2	11745	5275	5872.5	5	0.125255	0.500509	4.42034e-07	0.000940249	0.000273838	0.0234025	0.000166493	0.0182479	0.965196	0.000172391	0.0185683	0.87838	0	0.00227029	0.0673838	0.900977	0	NA	NA	NA
vRhyme_bin_1038	17706	No	NA	31	7	0	Low-quality	Genome-fragment	26.23	AAI-based (high-confidence)	0	1		429	0.284755	0.306687	0.32699	0.289076	0.726518	0	0.386805	2	17306	8093	8653	25	4.0834	2.85776	5.94816e-06	0.0034491	0.0117247	0.153132	0.000337719	0.0259892	0.950779	0.000200415	0.0200208	0.902376	0	0.00219298	0.0662266	0.931759	0	NA	NA	NA
vRhyme_bin_10390	10627	No	NA	18	2	0	Low-quality	Genome-fragment	8.67	HMM-based (lower-bound)	0	1		430	0.586068	0.527481	0.579872	0.619288	0.92852	1	0.648246	2	10227	5024	5113.5	16	1.14147	1.51094	0.000115818	0.0152196	0.0398863	0.28244	0.000815655	0.0403895	0.831214	0.000432568	0.0294132	0.701911	0	0.00507322	0.10073	0.791766	0	NA	NA	NA
vRhyme_bin_10391	19911	No	NA	8	2	0	Low-quality	Genome-fragment	27.66	AAI-based (high-confidence)	0	1		431	0.351748	0.320149	0.334215	0.229112	0.750643	0	0.397173	3	19311	5125	6437	18	1.72182	2.60786	8.93093e-06	0.0058834	0.0162526	0.24068	0.00062187	0.0433878	0.796419	0.00027348	0.0293549	0.671325	0	0.00161929	0.0801582	0.870576	0	NA	NA	NA
vRhyme_bin_10392	39137	No	NA	43	7	0	Medium-quality	Genome-fragment	72.69	AAI-based (medium-confidence)	0	1		432	0.417134	0.395423	0.436016	0.411756	0.740021	0	0.48007	3	38537	5026	12845.7	71	0.103457	0.60493	3.2912e-05	0.0110612	0.0181777	0.23875	0.000453943	0.0377607	0.844897	0.000215066	0.0270756	0.729942	0	0.000910479	0.0568125	0.923895	0	NA	NA	NA
vRhyme_bin_10393	21023	No	NA	20	1	1	Low-quality	Genome-fragment	6.09	AAI-based (medium-confidence)	0	1		433	0.237938	0.240203	0.254523	0.104606	0.632766	0	0.294007	3	20423	5593	6807.7	5	0.797202	1.58714	3.665e-07	0.00113273	0.000159424	0.0222554	0.000183034	0.0258245	0.935478	0.000121859	0.0196709	0.855211	0	0.00204654	0.089586	0.831124	0	NA	NA	NA
vRhyme_bin_10394	11705	No	NA	9	6	0	Low-quality	Genome-fragment	4.87	AAI-based (medium-confidence)	0	1		434	0.653555	0.649733	0.628033	0.565287	0.956952	1	0.690712	2	11305	5643	5652.5	3	14.6204	5.40748	4.51118e-05	0.00949861	7.15442e-06	0.0037827	0.00155061	0.0556886	0.716433	0.000690971	0.0371745	0.589226	0	0.00776981	0.124658	0.722105	0	NA	NA	NA
vRhyme_bin_10395	23419	No	NA	28	5	0	Medium-quality	Genome-fragment	58.16	AAI-based (high-confidence)	0	1		435	0.245439	0.226557	0.242678	0.148063	0.629844	0	0.298516	2	23019	7106	11509.5	56	1.66101e-06	0.00182264	2.74385e-05	0.0074079	0.00202657	0.0636643	0.000306473	0.0247577	0.932071	0.000169198	0.0183955	0.867384	0	0.00133963	0.0517616	0.943077	0	NA	NA	NA
vRhyme_bin_10396	21728	No	NA	30	7	2	Medium-quality	Genome-fragment	70.62	AAI-based (high-confidence)	0	1.79	high kmer_freq may indicate large duplication	436	0.95387	0.952574	0.951754	0.904473	0.982547	1	0.949043	2	21328	10047	10664	69	0.0165129	0.18173	3.44605e-08	0.000262528	1.55022e-05	0.00556817	1.72458e-05	0.00587296	0.997188	1.2461e-05	0.00499219	0.993229	0	0.0001585	0.0178045	0.994319	13	NA	NA	NA
vRhyme_bin_10397	84238	No	NA	97	15	0	High-quality	High-quality	100	AAI-based (high-confidence)	0	1	contig >1.5x longer than expected genome length	437	0.892794	0.908816	0.905057	0.873317	0.970851	1	0.910167	4	83438	5875	20859.5	180	1.69459	3.10595	1.54363e-05	0.00888076	0.0146791	0.278579	0.000278367	0.0369993	0.878317	0.000124302	0.0255498	0.80617	1	0.000791615	0.0672486	0.920606	1	304_1
vRhyme_bin_10398	17873	No	NA	9	6	0	Low-quality	Genome-fragment	8.75	AAI-based (medium-confidence)	0	1		438	0.296483	0.281202	0.275762	0.218165	0.801621	0	0.374647	2	17473	5644	8736.5	8	0.00909676	0.134883	1.72515e-07	0.000587392	0.0149319	0.172811	0.000591924	0.0344071	0.899013	0.000338091	0.0260035	0.812141	0	0.00327299	0.0809073	0.89236	0	NA	NA	NA
vRhyme_bin_10399	71488	No	NA	77	19	1	High-quality	High-quality	100	AAI-based (high-confidence)	0	1		439	0.840443	0.833121	0.845087	0.805492	0.962965	1	0.857422	5	70488	5431	14097.6	116	1.99094	3.12306	3.85759e-06	0.00418317	0.0259558	0.370359	0.000464904	0.0524608	0.794588	0.000204194	0.0351886	0.698581	0	0.00141153	0.0848353	0.877168	0	291_2
vRhyme_bin_1039	18859	No	NA	7	2	0	Low-quality	Genome-fragment	37.24	AAI-based (medium-confidence)	0	1.26		440	0.334335	0.314738	0.325342	0.280066	0.749391	0	0.400774	3	18259	5013	6086.3	45	2.0984	2.82732	7.29773e-06	0.00496622	0.0133146	0.219493	0.000564514	0.0453314	0.849805	0.000294319	0.0326619	0.751889	0	0.00250682	0.0923651	0.88032	0	NA	NA	NA
vRhyme_bin_103	78393	No	NA	59	33	0	Low-quality	Genome-fragment	44.71	AAI-based (high-confidence)	0	1		441	0.678358	0.684882	0.629666	0.635117	0.957077	1	0.71702	5	77393	5533	15478.6	48	0.0290419	0.3868	4.69656e-05	0.0172019	0.00440389	0.181212	0.00022333	0.034172	0.882496	0.000119177	0.0251353	0.793392	0	0.001487	0.0950332	0.839575	2	NA	NA	NA
vRhyme_bin_10400	37446	No	NA	62	11	0	High-quality	High-quality	99.28	AAI-based (high-confidence)	0	1		442	0.164892	0.160477	0.160385	0.0761343	0.414266	0	0.195231	2	37046	7500	18523	98	0.751994	1.22637	3.78831e-05	0.00870438	0.000160817	0.0179342	0.0001296	0.0160997	0.971739	0.000105227	0.014507	0.91869	0	0.00103583	0.0455155	0.953091	0	441_0	472_0	474_0
vRhyme_bin_10401	12426	No	NA	9	4	0	Low-quality	Genome-fragment	19.24	AAI-based (medium-confidence)	0	1		443	0.245231	0.211732	0.237612	0.112308	0.613373	0	0.284051	2	12026	5247	6013	18	0.28294	0.75225	2.02726e-06	0.00201358	0.00180399	0.0600664	0.000209457	0.0204674	0.971797	0.000169485	0.0184111	0.928086	0	0.00173635	0.0589296	0.951111	0	NA	NA	NA
vRhyme_bin_10402	27647	No	NA	30	6	0	Medium-quality	Genome-fragment	73.01	AAI-based (high-confidence)	0	1		444	0.289418	0.28034	0.261334	0.132789	0.677716	0	0.328319	3	27047	6489	9015.7	71	2.8623	3.08884	3.36227e-05	0.0115822	0.000550344	0.0434602	0.000161252	0.0236737	0.932882	0.000105546	0.0179703	0.850748	0	0.00139554	0.0724675	0.884781	0	NA	NA	NA
vRhyme_bin_10403	16947	No	NA	32	4	0	Low-quality	Genome-fragment	19.79	AAI-based (high-confidence)	0	1		445	0.208689	0.211732	0.228357	0.104606	0.647667	0	0.28021	2	16547	5039	8273.5	23	0.144645	0.537857	1.99571e-07	0.000631777	0.000127641	0.0159776	0.000196343	0.0198163	0.969351	0.000158442	0.0178012	0.918621	0	0.00190828	0.0617782	0.93848	0	NA	NA	NA
vRhyme_bin_10404	22551	No	NA	13	7	0	Low-quality	Genome-fragment	49.19	AAI-based (medium-confidence)	0	1		446	0.289426	0.26902	0.276698	0.178399	0.592257	0	0.32116	3	21951	5578	7317	50	1.76137	2.41694	9.20556e-06	0.00552094	0.0036301	0.116581	0.000258624	0.0300948	0.900531	0.000153808	0.0223055	0.802955	0	0.00103884	0.0644102	0.908041	0	NA	NA	NA
vRhyme_bin_10405	19574	No	NA	12	7	0	Low-quality	Genome-fragment	9.12	AAI-based (high-confidence)	0	1		447	0.320471	0.342422	0.317254	0.242126	0.705384	0	0.385531	3	18974	5456	6324.7	9	2.28335	2.83736	6.95519e-06	0.00525866	0.0521911	0.424825	0.000554022	0.0420207	0.857306	0.000260686	0.0280526	0.779822	0	0.00195677	0.0871649	0.881054	0	NA	NA	NA
vRhyme_bin_10406	24910	No	NA	26	9	0	Medium-quality	Genome-fragment	65.5	AAI-based (medium-confidence)	0	1		448	0.49688	0.548445	0.480211	0.359909	0.862125	0	0.549514	3	24310	6810	8103.3	64	3.84956	3.51426	1.06107e-05	0.00651116	0.0126604	0.221305	0.00054794	0.046656	0.812052	0.000244053	0.0312402	0.723335	0	0.00201997	0.0863725	0.846041	1	NA	NA	NA
vRhyme_bin_10407	26261	No	NA	11	5	0	Low-quality	Genome-fragment	13.73	AAI-based (high-confidence)	0	1		449	0.329376	0.297716	0.330277	0.210934	0.732126	0	0.380086	3	25661	5292	8553.7	12	0.533349	1.46022	3.55167e-06	0.00343858	0.0370482	0.373949	0.000491885	0.0413511	0.852918	0.000241195	0.0283001	0.763655	0	0.00161444	0.0796437	0.898892	0	NA	NA	NA
vRhyme_bin_10408	23490	No	NA	11	1	0	Low-quality	Genome-fragment	45.1	AAI-based (high-confidence)	0	1.35		450	0.936676	0.95164	0.941262	0.828195	0.989774	1	0.929509	3	22890	7075	7630	42	0.815671	1.70384	1.18936e-07	0.000679864	0.0381641	0.362327	0.00123622	0.0610696	0.762495	0.000553347	0.0408823	0.663114	2	0.00195017	0.0779917	0.92013	3	NA	NA	NA
vRhyme_bin_10409	44676	No	NA	53	11	0	High-quality	High-quality	100	AAI-based (high-confidence)	0	1		451	0.176218	0.170848	0.171809	0.087533	0.392238	0	0.199729	2	44276	20039	22138	100	2.2734	2.13232	5.59302e-05	0.0105764	4.24317e-05	0.00921214	9.48374e-05	0.0137723	0.978679	6.10984e-05	0.0110543	0.949493	0	0.000846711	0.0411512	0.95811	0
vRhyme_bin_1040	25260	No	NA	58	22	2	Low-quality	Genome-fragment	24.01	AAI-based (high-confidence)	0	1.83	high kmer_freq may indicate large duplication	452	0.971413	0.967487	0.966399	0.942046	0.992212	1	0.967911	2	24860	11526	12430	23	0.0859819	0.414685	4.2777e-07	0.000924954	1.36676e-06	0.00165334	8.44731e-06	0.00411031	0.998568	7.60121e-06	0.00389903	0.995533	2	0.000100314	0.0141643	0.99671	23	NA	NA	NA
vRhyme_bin_10410	14245	No	NA	13	2	0	Low-quality	Genome-fragment	23.19	AAI-based (medium-confidence)	0	1		453	0.286323	0.275219	0.278897	0.201874	0.749822	0	0.358427	2	13845	5451	6922.5	13	0.00617025	0.111088	2.79486e-07	0.000747645	0.00953519	0.138096	0.000492853	0.0313959	0.89484	0.000282652	0.0237761	0.795125	0	0.00196906	0.0627544	0.919294	0	NA	NA	NA
vRhyme_bin_10411	19226	No	NA	28	9	0	Low-quality	Genome-fragment	36.36	AAI-based (high-confidence)	0	1		454	0.343431	0.328896	0.357242	0.292451	0.717424	0	0.407889	3	18626	5661	6208.7	36	3.07047	3.49796	1.06168e-05	0.00634809	0.0117546	0.212103	0.000425006	0.0402131	0.86263	0.000216691	0.028765	0.765482	0	0.00132001	0.0697217	0.911685	0	NA	NA	NA
vRhyme_bin_10412	12544	No	NA	8	2	0	Low-quality	Genome-fragment	12.31	AAI-based (medium-confidence)	0	1		455	0.27206	0.290129	0.258931	0.154108	0.766182	0	0.348282	2	12144	5559	6072	5	0.0712421	0.377471	4.04867e-05	0.00899852	0.00200103	0.0632618	0.000284845	0.0238682	0.951106	0.000230404	0.0214664	0.870867	0	0.00412136	0.0907895	0.855697	0	NA	NA	NA
vRhyme_bin_10413	24793	No	NA	35	4	0	Low-quality	Genome-fragment	13.24	HMM-based (lower-bound)	0	1		456	0.81159	0.814821	0.819616	0.826566	0.971965	1	0.848911	2	24393	10597	12196.5	115	2.34919	2.16758	1.99374e-05	0.00631465	0.0105766	0.145442	0.000390599	0.0279499	0.926823	0.00021104	0.0205446	0.869315	0	0.00215146	0.0655966	0.909986	0	NA	NA	NA
vRhyme_bin_10414	21170	No	NA	26	7	0	Medium-quality	Genome-fragment	65.06	AAI-based (high-confidence)	0	1		457	0.194526	0.196641	0.208945	0.124187	0.707232	0	0.286306	2	20770	7330	10385	64	0.941417	1.37216	1.31906e-09	5.13626e-05	0.000194597	0.019728	0.000286835	0.0239514	0.958523	0.000192394	0.019616	0.907499	0	0.00220026	0.0663365	0.92264	0	NA	NA	NA
vRhyme_bin_10415	27721	No	NA	17	9	0	Medium-quality	Genome-fragment	58.97	AAI-based (medium-confidence)	0	1		458	0.310657	0.281417	0.265445	0.218368	0.795867	0	0.374351	3	27121	5178	9040.3	58	0.459391	1.312	3.71913e-06	0.00367627	0.0197686	0.27281	0.000716353	0.0511081	0.784821	0.000314651	0.0338088	0.687288	0	0.00200964	0.0896268	0.881501	0	NA	NA	NA
vRhyme_bin_10416	13875	No	NA	29	2	0	Low-quality	Genome-fragment	23.77	HMM-based (lower-bound)	0	1		459	0.315772	0.230021	0.265249	0.20913	0.72223	0	0.34848	2	13475	5140	6737.5	6	2.53468	2.25152	1.19782e-06	0.00154778	0.0185055	0.192383	0.000849066	0.0412084	0.825128	0.000409428	0.0286157	0.715073	0	0.0017587	0.0593077	0.927216	0	NA	NA	NA
vRhyme_bin_10417	37550	No	NA	56	11	0	High-quality	High-quality	93.08	AAI-based (high-confidence)	0	1		460	0.301421	0.252801	0.258966	0.229986	0.733537	0	0.355342	3	36950	10032	12316.7	91	1.79128	2.48392	4.30584e-06	0.00414501	0.0131852	0.205458	0.000815001	0.0501847	0.835574	0.00035228	0.0330731	0.76814	0	0.00115263	0.0678087	0.92585	0
vRhyme_bin_10418	12987	No	NA	18	4	0	Low-quality	Genome-fragment	27.79	AAI-based (high-confidence)	0	1		461	0.317124	0.326908	0.334341	0.241614	0.801268	0	0.404251	2	12587	6225	6293.5	27	1.66578	1.82526	2.74132e-05	0.00740448	0.00713927	0.119493	0.00040969	0.0286248	0.941766	0.000262751	0.0229238	0.874646	0	0.00246088	0.0701553	0.916347	0	NA	NA	NA
vRhyme_bin_10419	14628	No	NA	15	8	0	Low-quality	Genome-fragment	41.82	AAI-based (high-confidence)	0	1		462	0.199919	0.19887	0.212474	0.126283	0.696004	0	0.28671	2	14228	5860	7114	40	2.03358	2.01672	4.8421e-07	0.000984084	0.000471711	0.0307152	0.000290505	0.0241042	0.958236	0.000213339	0.0206562	0.899939	0	0.00259409	0.0720291	0.921295	0	NA	NA	NA
vRhyme_bin_1041	178811	No	NA	78	44	2	High-quality	High-quality	92.09	AAI-based (medium-confidence)	0	1		463	0.971523	0.962133	0.96749	0.945216	0.991064	1	0.967485	21	174611	5060	8314.8	157	2.84454	7.3341	1.46806e-05	0.0149515	0.0223033	0.457829	0.000259968	0.0408086	0.803553	0.000121004	0.0275129	0.677155	0	0.000901029	0.139869	0.68263	4		502_0	292_0
vRhyme_bin_10420	39947	No	NA	35	6	0	Medium-quality	Genome-fragment	66.26	AAI-based (high-confidence)	0	1		464	0.304303	0.282149	0.288814	0.158472	0.568376	0	0.320423	4	39147	7214	9786.8	65	0.245761	1.01392	5.92291e-06	0.00533456	0.00678299	0.184735	0.000234732	0.037057	0.868639	0.000107361	0.0250967	0.793201	0	0.000822862	0.067017	0.905659	0	NA	NA	NA
vRhyme_bin_10421	13757	No	NA	19	3	0	Low-quality	Genome-fragment	8.9	HMM-based (lower-bound)	0	1		465	0.261545	0.244961	0.240158	0.221321	0.807418	0	0.35508	2	13357	6568	6678.5	25	2.15244	2.07482	1.13738e-07	0.000476944	0.0136781	0.165397	0.000701647	0.0374606	0.852418	0.000363228	0.0269529	0.741986	0	0.00290533	0.0762277	0.885845	0	NA	NA	NA
vRhyme_bin_10422	15044	No	NA	13	0	0	Low-quality	Genome-fragment	10.06	AAI-based (medium-confidence)	0	1	no viral genes detected	466	0.208689	0.211732	0.250644	0.116928	0.702903	0	0.298179	2	14644	5831	7322	10	0.027876	0.236119	1.08093e-06	0.00147033	3.00325e-05	0.00775017	0.000200175	0.0200087	0.969065	0.000174313	0.0186715	0.911004	0	0.00294444	0.076739	0.896202	0	NA	NA	NA
vRhyme_bin_10423	30282	No	NA	40	14	0	Medium-quality	Genome-fragment	83.85	AAI-based (high-confidence)	0	1		467	0.262083	0.238956	0.257703	0.206101	0.778304	0	0.34863	2	29882	8497	14941	81	0.00646958	0.11375	1.54263e-07	0.000555451	0.0116534	0.152666	0.000613702	0.0350343	0.906415	0.000302378	0.0245918	0.848871	0	0.00197938	0.0629187	0.936836	0	NA	NA	NA
vRhyme_bin_10424	13882	No	NA	17	2	0	Low-quality	Genome-fragment	23.36	AAI-based (medium-confidence)	0	1.8	high kmer_freq may indicate large duplication	468	0.95387	0.952574	0.951754	0.904473	0.982242	1	0.948982	2	13482	6600	6741	22	0.0498411	0.315725	2.66716e-07	0.000730364	1.25553e-05	0.00501106	1.93425e-05	0.00621973	0.99686	1.56019e-05	0.00558603	0.991611	0	0.00023466	0.0216638	0.992492	7	NA	NA	NA
vRhyme_bin_10425	17563	No	NA	15	4	0	Low-quality	Genome-fragment	8.19	AAI-based (medium-confidence)	0	1		469	0.302292	0.235431	0.274479	0.190533	0.644931	0	0.329533	2	17163	5677	8581.5	9	0.0122991	0.156838	4.15482e-09	9.11572e-05	0.0235013	0.216801	0.000655096	0.0361966	0.888083	0.000345103	0.0262718	0.803243	0	0.00137775	0.0524928	0.947064	0	NA	NA	NA
vRhyme_bin_10426	12527	No	NA	16	6	0	Low-quality	Genome-fragment	35.81	AAI-based (high-confidence)	0	1		470	0.291518	0.241388	0.263595	0.29067	0.708349	0	0.359104	2	12127	5794	6063.5	34	3.65598	2.70406	1.33094e-05	0.00515935	0.0352072	0.265357	0.00129929	0.0509762	0.816255	0.000611692	0.0349769	0.721527	0	0.0017098	0.0584773	0.946768	0	NA	NA	NA
vRhyme_bin_10427	27696	No	NA	27	11	0	Medium-quality	Genome-fragment	52.27	AAI-based (high-confidence)	0	1		471	0.564124	0.526158	0.562697	0.53132	0.90071	1	0.617002	2	27296	9555	13648	51	15.4289	5.55498	4.30565e-05	0.00927971	0.00200312	0.0632948	0.00036046	0.02685	0.946497	0.000188522	0.0194176	0.905189	0	0.0015545	0.0557585	0.951425	0	NA	NA	NA
vRhyme_bin_10428	27153	No	NA	18	1	0	Low-quality	Genome-fragment	22.34	AAI-based (medium-confidence)	0	1		472	0.256176	0.248356	0.246831	0.0858939	0.520441	0	0.271539	2	26753	9553	13376.5	22	0.816586	1.27796	1.35564e-05	0.005207	0.000546552	0.0330621	0.000100542	0.0141804	0.97821	9.35789e-05	0.0136806	0.92695	0	0.000837914	0.0409369	0.962668	0	NA	NA	NA
vRhyme_bin_10429	24925	No	NA	15	4	1	Low-quality	Genome-fragment	37.76	AAI-based (high-confidence)	0	1		473	0.315971	0.250499	0.297932	0.253164	0.782047	0	0.379923	3	24325	5388	8108.3	42	0.400824	1.21968	1.03318e-05	0.00597748	0.0575396	0.444014	0.00117895	0.0643346	0.691723	0.00049505	0.0413044	0.586471	0	0.00148391	0.0763954	0.912261	0	NA	NA	NA
vRhyme_bin_1042	77102	No	NA	99	37	2	Low-quality	Genome-fragment	32.95	AAI-based (medium-confidence)	0	1		474	0.300799	0.332116	0.308146	0.224815	0.610862	0	0.355348	10	75102	5669	7510.2	40	2.94908	5.13376	4.65246e-06	0.00758785	0.0367256	0.509515	0.000333583	0.0439869	0.783485	0.000138315	0.0279325	0.680076	0	0.00092886	0.103776	0.821913	0	NA	NA	NA
vRhyme_bin_10430	14972	No	NA	16	3	0	Low-quality	Genome-fragment	24.79	AAI-based (medium-confidence)	0	1		475	0.293798	0.275219	0.313652	0.218165	0.683676	0	0.356902	2	14572	5574	7286	23	0.0623801	0.353214	1.57826e-06	0.00177666	0.0243493	0.220677	0.000439977	0.029664	0.919387	0.000248972	0.0223147	0.845627	0	0.00221651	0.0665809	0.918068	0	NA	NA	NA
vRhyme_bin_10431	42425	No	NA	33	25	0	Low-quality	Genome-fragment	23.73	AAI-based (medium-confidence)	0	1		476	0.476561	0.404632	0.447626	0.568575	0.869729	0	0.553425	3	41825	7892	13941.7	23	4.29931	4.06634	3.3443e-05	0.0115467	0.0130162	0.204083	0.000499439	0.0393327	0.871466	0.000220546	0.0258845	0.80166	0	0.0015346	0.0767214	0.905397	0	NA	NA	NA
vRhyme_bin_10432	90693	No	NA	118	55	2	Medium-quality	Genome-fragment	54.41	AAI-based (medium-confidence)	0	1		477	0.380131	0.389445	0.403996	0.262014	0.689027	0	0.424923	7	89293	6127	12756.1	49	0.917727	2.56087	2.28489e-05	0.0151315	0.00890885	0.274519	0.000224965	0.0438143	0.824235	0.000103433	0.0290713	0.731852	0	0.000464595	0.0617745	0.91785	0	NA	NA	NA
vRhyme_bin_10433	26851	No	NA	15	2	0	Low-quality	Genome-fragment	29.21	AAI-based (medium-confidence)	0	1		478	0.372998	0.292241	0.330423	0.255301	0.634492	0	0.377091	4	26051	5279	6512.8	29	4.55371	4.17791	6.2763e-06	0.00577032	0.0016379	0.0896577	0.000260154	0.0345896	0.866513	0.00013415	0.02468	0.758284	0	0.00110604	0.0669682	0.874365	0	NA	NA	NA
vRhyme_bin_10434	19786	No	NA	23	8	0	Medium-quality	Genome-fragment	59.74	AAI-based (high-confidence)	0	1		479	0.417755	0.336518	0.355959	0.35295	0.825676	0	0.457771	3	19186	5022	6395.3	57	0.445733	1.27113	3.30089e-05	0.0102011	0.00520182	0.143965	0.000376816	0.0341712	0.879627	0.000194121	0.025316	0.782369	0	0.00184186	0.0836567	0.857832	0	NA	NA	NA
vRhyme_bin_10435	33838	No	NA	37	12	0	Medium-quality	Genome-fragment	57.02	AAI-based (medium-confidence)	0	1		480	0.302553	0.275423	0.296489	0.211454	0.745446	0	0.366273	3	33238	5658	11079.3	55	0.573361	1.46674	1.49773e-06	0.00226925	0.00763886	0.168065	0.000298636	0.0319096	0.884373	0.000140315	0.0206187	0.807256	0	0.00144381	0.0668898	0.891494	0	NA	NA	NA
vRhyme_bin_10436	21610	No	NA	33	8	0	Low-quality	Genome-fragment	39.21	AAI-based (medium-confidence)	0	1		481	0.305468	0.264528	0.285241	0.171092	0.684607	0	0.342187	3	21010	6231	7003.3	42	0.915737	1.82994	1.93252e-05	0.00792099	0.00240047	0.0944843	0.000233865	0.0305442	0.902292	0.000137919	0.0230783	0.805067	0	0.00146379	0.0723873	0.88731	0	NA	NA	NA
vRhyme_bin_10437	18784	No	NA	7	3	0	Low-quality	Genome-fragment	46.65	AAI-based (medium-confidence)	0	1		482	0.340844	0.288957	0.285202	0.241646	0.806381	0	0.392606	3	18184	5437	6061.3	43	0.0179469	0.260782	1.64302e-06	0.0022939	0.0143773	0.236567	0.000978105	0.0548556	0.755234	0.000412858	0.0353089	0.656069	0	0.00165481	0.0787177	0.905568	0	NA	NA	NA
vRhyme_bin_10438	16200	No	NA	23	7	0	Medium-quality	Genome-fragment	53.23	AAI-based (high-confidence)	0	1		483	0.220402	0.204382	0.207291	0.119526	0.636997	0	0.277719	2	15800	7526	7900	52	0.198133	0.629496	1.90953e-07	0.000617985	0.00208969	0.064648	0.000184554	0.0192122	0.970077	0.000149719	0.0173043	0.920724	0	0.00181818	0.0603023	0.935561	0	NA	NA	NA
vRhyme_bin_10439	12293	No	NA	12	3	0	Low-quality	Genome-fragment	6.9	AAI-based (medium-confidence)	0	1		484	0.208689	0.211732	0.237612	0.104606	0.625381	0	0.277604	2	11893	5323	5946.5	11	1.78725	1.89064	3.70658e-06	0.00272271	0.000352935	0.0265682	0.000186602	0.0193185	0.964722	0.000173878	0.0186482	0.890465	0	0.00192073	0.0619796	0.934686	0	NA	NA	NA
vRhyme_bin_1043	72834	No	NA	52	38	0	Low-quality	Genome-fragment	41.28	AAI-based (high-confidence)	0	1		485	0.454992	0.523534	0.484918	0.51773	0.822334	0	0.560702	8	71234	5246	8904.3	36	3.29559	5.19856	1.80129e-05	0.0143727	0.0175445	0.34587	0.000277628	0.0372413	0.835824	0.000130838	0.0277406	0.725192	1	0.00115745	0.110009	0.801679	0	NA	NA	NA
vRhyme_bin_10440	13977	No	NA	17	8	0	Low-quality	Genome-fragment	38.26	AAI-based (high-confidence)	0	1.59	high kmer_freq may indicate large duplication	486	0.893046	0.909785	0.909127	0.744126	0.97792	1	0.886801	2	13577	5404	6788.5	37	0.0585604	0.342229	4.51892e-06	0.0030063	0.0542824	0.329492	0.00147158	0.0542509	0.749069	0.000646546	0.0359596	0.640534	0	0.000702882	0.0374935	0.975627	7	NA	NA	NA
vRhyme_bin_10441	14342	No	NA	25	4	0	Low-quality	Genome-fragment	30.42	AAI-based (medium-confidence)	0	1		487	0.307377	0.307365	0.319127	0.161297	0.592011	0	0.337435	2	13942	6592	6971	29	0.481415	0.981239	2.4128e-06	0.00219673	0.0111159	0.149103	0.000275211	0.0234611	0.958846	0.000206244	0.0203098	0.897438	0	0.000689083	0.0371237	0.977992	0	NA	NA	NA
vRhyme_bin_10442	42114	No	NA	55	17	0	Medium-quality	Genome-fragment	75.95	AAI-based (high-confidence)	0	1		488	0.230884	0.219841	0.19606	0.200259	0.712629	0	0.311934	2	41714	12699	20857	75	0.0684283	0.369941	7.01449e-06	0.00374553	0.0312529	0.250011	0.000750724	0.0387485	0.870651	0.00032175	0.0253673	0.810345	0	0.00146113	0.0540579	0.947678	0	NA	NA	NA
vRhyme_bin_10443	11704	No	NA	9	4	0	Low-quality	Genome-fragment	35.37	AAI-based (high-confidence)	0	1		489	0.233158	0.236939	0.252215	0.136697	0.744426	0	0.320687	2	11304	5452	5652	47	0.677085	1.16369	4.16829e-06	0.00288731	0.000662401	0.0363978	0.000300202	0.0245031	0.949591	0.000231061	0.021497	0.874686	0	0.00404369	0.0899299	0.87602	0	NA	NA	NA
vRhyme_bin_10444	17219	No	NA	20	5	0	Low-quality	Genome-fragment	28.79	AAI-based (high-confidence)	0	1		490	0.27634	0.257654	0.268469	0.225103	0.745742	0	0.354662	2	16819	6875	8409.5	28	1.27923	1.59952	1.13584e-05	0.00476621	0.0334471	0.258639	0.00150435	0.0548517	0.794558	0.000684093	0.036989	0.704351	0	0.0020517	0.0640578	0.938229	0	NA	NA	NA
vRhyme_bin_10445	32888	No	NA	49	16	1	High-quality	High-quality	100	AAI-based (high-confidence)	0	1		491	0.139661	0.148116	0.139841	0.0723747	0.38828	0	0.177655	2	32488	11998	16244	100	0.116456	0.482609	2.15033e-06	0.0020738	0.000226765	0.0212962	0.000163404	0.0180778	0.977101	0.000111843	0.0149562	0.948643	0	0.00130298	0.0510485	0.957949	0	305_0		293_0
vRhyme_bin_10446	29727	No	NA	25	7	3	Low-quality	Genome-fragment	13.49	AAI-based (medium-confidence)	0	1		492	0.329376	0.261768	0.276427	0.218368	0.700556	0	0.357299	3	29127	5086	9709	12	0.552623	1.46307	4.35854e-06	0.0040979	0.0724532	0.488155	0.000675057	0.0450128	0.822801	0.000316579	0.031408	0.721892	0	0.0015151	0.0774045	0.900951	0	NA	NA	NA
vRhyme_bin_10447	23643	No	NA	38	7	0	Low-quality	Genome-fragment	38.96	AAI-based (high-confidence)	0	1.74	high kmer_freq may indicate large duplication	493	0.971413	0.967487	0.966399	0.942046	0.992212	1	0.967911	2	23243	10775	11621.5	38	0.455057	0.953999	1.31769e-05	0.00513359	0.000211304	0.0205574	2.1782e-05	0.00660031	0.996958	1.62558e-05	0.0057019	0.992332	1	8.67097e-05	0.0131689	0.996887	15	NA	NA	NA
vRhyme_bin_10448	20535	No	NA	9	6	0	Low-quality	Genome-fragment	11.04	AAI-based (medium-confidence)	0	1		494	0.486179	0.446981	0.458494	0.505062	0.878156	0	0.554974	3	19935	5619	6645	11	0.00670349	0.163042	4.52982e-05	0.0126625	0.0139886	0.215993	0.000396374	0.0395724	0.851898	0.000232137	0.0287433	0.73221	0	0.00322415	0.101918	0.817231	0	NA	NA	NA
vRhyme_bin_10449	12142	No	NA	11	10	0	Low-quality	Genome-fragment	6.47	AAI-based (medium-confidence)	0	1		495	0.270889	0.247179	0.240498	0.149556	0.799282	0	0.341481	2	11742	5138	5871	6	0.272641	0.738432	5.05279e-07	0.00100526	0.00045252	0.0300839	0.000809401	0.0402343	0.848122	0.000466454	0.0305435	0.722673	0	0.00606288	0.110117	0.782425	0	NA	NA	NA
vRhyme_bin_1044	122010	No	NA	78	21	1	Medium-quality	Genome-fragment	60.15	AAI-based (medium-confidence)	0	1		496	0.926071	0.937544	0.927025	0.933719	0.975263	1	0.939925	15	119010	5118	7934	150	5.86579	8.27747	2.07252e-05	0.0139257	0.0400653	0.546598	0.000415138	0.054828	0.775666	0.000172304	0.0345131	0.668352	0	0.0014157	0.1301	0.771818	0	NA	NA	NA
vRhyme_bin_10450	18507	No	NA	19	4	0	Medium-quality	Genome-fragment	53.03	AAI-based (medium-confidence)	0	1		497	0.276852	0.274267	0.272313	0.145033	0.724705	0	0.338634	3	17907	5444	5969	49	3.05561	3.04163	4.26821e-05	0.0115334	0.000405819	0.0378512	0.00022266	0.0290267	0.918557	0.000155827	0.023811	0.816289	0	0.00146799	0.069485	0.887554	0	NA	NA	NA
vRhyme_bin_10451	37263	No	NA	42	14	0	Medium-quality	Genome-fragment	60.68	AAI-based (medium-confidence)	0	1		498	0.315242	0.292056	0.307936	0.227244	0.70919	0	0.370334	3	36663	5117	12221	60	0.283663	1.04876	2.51154e-06	0.00309824	0.0154268	0.24168	0.00042162	0.0410635	0.835586	0.000219156	0.0295987	0.717068	0	0.00142216	0.0751762	0.890901	0	NA	NA	NA
vRhyme_bin_10452	26747	No	NA	30	4	0	Medium-quality	Genome-fragment	66.08	AAI-based (medium-confidence)	0	1		499	0.296421	0.247296	0.252862	0.178399	0.625733	0	0.320142	3	26147	5550	8715.7	59	0.195197	0.773948	1.70517e-06	0.00259511	0.0038714	0.109372	0.000214984	0.0288875	0.929785	0.000142289	0.0236996	0.84369	0	0.00130404	0.0715542	0.90969	0	NA	NA	NA
vRhyme_bin_10453	38990	No	NA	38	26	1	Low-quality	Genome-fragment	21.89	AAI-based (medium-confidence)	0	1		500	0.301513	0.284809	0.310805	0.198071	0.74725	0	0.36849	4	38190	7725	9547.5	21	1.68065	2.84782	1.84814e-06	0.00304732	0.0092094	0.212685	0.000278809	0.0382312	0.863221	0.000141902	0.0271153	0.765134	0	0.00172839	0.0881895	0.852946	0	NA	NA	NA
vRhyme_bin_10454	21384	No	NA	13	3	1	Low-quality	Genome-fragment	8.19	AAI-based (medium-confidence)	0	1		501	0.342546	0.323696	0.356637	0.245571	0.678394	0	0.389369	3	20784	5481	6928	9	1.64129	2.36895	3.45466e-07	0.00117515	0.0294409	0.301123	0.000438743	0.0400015	0.853214	0.000219565	0.0288839	0.755211	0	0.00231038	0.0960674	0.847676	0	NA	NA	NA
vRhyme_bin_10455	31040	No	NA	34	7	0	Medium-quality	Genome-fragment	77.34	AAI-based (high-confidence)	0	1		502	0.282694	0.28817	0.285666	0.172285	0.601451	0	0.326053	3	30440	8776	10146.7	53	0.685114	1.49482	4.38456e-06	0.0041789	0.0399132	0.377861	0.000560721	0.0422412	0.83576	0.000238196	0.027041	0.758779	0	0.000970359	0.0561902	0.931089	0	NA	NA	NA
vRhyme_bin_10456	12341	No	NA	7	1	0	Low-quality	Genome-fragment	23.97	AAI-based (high-confidence)	0	1		503	0.304995	0.326823	0.276678	0.244681	0.786026	0	0.38784	2	11941	5514	5970.5	23	1.53809	1.7539	1.78662e-05	0.00597766	0.0100619	0.141858	0.000495684	0.031486	0.93287	0.000322596	0.0254006	0.860534	0	0.00517612	0.101746	0.859665	0	NA	NA	NA
vRhyme_bin_10457	18270	No	NA	17	2	0	Low-quality	Genome-fragment	19.84	AAI-based (high-confidence)	0	1		504	0.224142	0.222542	0.236951	0.0858939	0.52552	0	0.25901	2	17870	8770	8935	19	0.591613	1.08776	4.87432e-06	0.00312228	0.000537966	0.0328014	0.000147437	0.0171719	0.977009	0.000123537	0.0157186	0.935634	0	0.000934761	0.043238	0.967208	0	NA	NA	NA
vRhyme_bin_10458	29060	No	NA	43	4	0	High-quality	High-quality	100	AAI-based (high-confidence)	0	1		505	0.151236	0.154352	0.142161	0.079767	0.322972	0	0.170098	2	28660	13042	14330	99	1.21015	1.55573	1.62694e-06	0.00180385	0.00297455	0.0771304	0.000168153	0.0183387	0.962136	0.000113436	0.0150623	0.908432	0	0.000749767	0.0387238	0.963336	0
vRhyme_bin_10459	34678	No	NA	43	12	0	High-quality	High-quality	100	AAI-based (high-confidence)	0	1		506	0.218748	0.214515	0.21449	0.226061	0.764132	0	0.327589	2	34278	10326	17139	102	0.0882012	0.420003	1.41328e-06	0.00168124	0.00983911	0.140279	0.000221251	0.0210357	0.963745	0.000142915	0.0169065	0.920009	0	0.00186145	0.0610156	0.938423	0	441_0	472_0	474_0
vRhyme_bin_1045	14329	No	NA	5	2	0	Low-quality	Genome-fragment	6.56	AAI-based (medium-confidence)	0	1		507	0.278928	0.269384	0.270254	0.292804	0.752267	0	0.372727	2	13929	6796	6964.5	3	3.48877	2.6415	5.64869e-06	0.00336116	0.111193	0.471578	0.00195799	0.0625778	0.712147	0.00101039	0.0449532	0.566589	0	0.00465756	0.0965149	0.890199	0	NA	NA	NA
vRhyme_bin_10460	41904	No	NA	53	15	0	Medium-quality	Genome-fragment	76.12	AAI-based (high-confidence)	0	1		508	0.334928	0.295411	0.286248	0.248463	0.770355	0	0.387081	3	41304	5411	13768	75	0.0524173	0.433611	3.17565e-06	0.00319807	0.022591	0.284655	0.000902309	0.0597916	0.7449	0.000401453	0.0399855	0.639727	0	0.00255056	0.0951822	0.868228	0	NA	NA	NA
vRhyme_bin_10461	30858	No	NA	40	17	1	Medium-quality	Genome-fragment	65.64	AAI-based (high-confidence)	0	1		509	0.277029	0.276039	0.309278	0.303189	0.850679	0	0.403243	2	30458	14881	15229	66	8.91404	4.22233	2.41534e-05	0.00695031	1.1847e-05	0.00486764	0.000311289	0.0249515	0.953967	0.000182374	0.0190984	0.908669	0	0.00226981	0.0673766	0.923633	0	NA	NA	NA
vRhyme_bin_10462	24827	No	NA	26	1	1	Medium-quality	Genome-fragment	55.46	AAI-based (high-confidence)	0	1		510	0.215914	0.186525	0.195139	0.112308	0.720755	0	0.286128	2	24427	8089	12213.5	55	0.030445	0.246759	8.09367e-07	0.00127229	0.00125441	0.0500881	0.000231174	0.0215023	0.956256	0.000149127	0.01727	0.903387	0	0.00181287	0.0602141	0.924389	0	NA	NA	NA
vRhyme_bin_10463	16959	No	NA	20	6	0	Low-quality	Genome-fragment	41.72	AAI-based (high-confidence)	0	1		511	0.678939	0.671564	0.721006	0.762991	0.936824	1	0.754265	3	16359	5240	5453	40	6.79753	4.77788	7.73224e-05	0.0155385	0.0263048	0.289633	0.000665119	0.0483367	0.768823	0.000303817	0.0327797	0.647091	0	0.00230784	0.0960008	0.820498	0	NA	NA	NA
vRhyme_bin_10464	11213	No	NA	11	1	0	Low-quality	Genome-fragment	7.04	AAI-based (medium-confidence)	0	1		512	0.288967	0.281202	0.286225	0.218165	0.785854	0	0.372083	2	10813	5202	5406.5	9	0.901799	1.34298	3.94688e-07	0.000888469	0.013424	0.163854	0.000611597	0.0349742	0.902675	0.000368746	0.0271568	0.806679	0	0.00421922	0.091861	0.855866	0	NA	NA	NA
vRhyme_bin_10465	27312	No	NA	32	6	0	Medium-quality	Genome-fragment	81.62	AAI-based (medium-confidence)	0	1		513	0.225128	0.205516	0.203698	0.108661	0.677125	0	0.284026	2	26912	9384	13456	78	0.867624	1.31729	4.72947e-05	0.00972571	0.00042668	0.0292123	0.000179253	0.0189343	0.965189	0.000122	0.0156205	0.917455	0	0.00181731	0.0602878	0.927698	0	NA	NA	NA
vRhyme_bin_10466	39973	No	NA	70	13	1	High-quality	High-quality	100	AAI-based (medium-confidence)	0	1.46		514	0.981861	0.979707	0.979394	0.953934	0.995189	1	0.978017	2	39573	16887	19786.5	131	0.149668	0.547116	2.38022e-08	0.000218184	0.018059	0.190047	0.00138666	0.0526623	0.775351	0.000537979	0.0328018	0.704478	2	0.000350308	0.0264692	0.987175	24	566_0	551_0	544_0
vRhyme_bin_10467	37532	No	NA	58	13	0	High-quality	High-quality	100	AAI-based (high-confidence)	0	1		515	0.27518	0.23431	0.263547	0.236345	0.749313	0	0.351739	3	36932	10270	12310.7	101	8.03161	5.08447	1.66281e-05	0.00815528	8.30705e-05	0.0179812	0.000201881	0.0246185	0.970215	0.000111478	0.0184403	0.942841	0	0.00206917	0.0836592	0.915472	0	303_0	447_0	451_0
vRhyme_bin_10468	16343	No	NA	14	0	2	Not-determined	Genome-fragment	NA	NA	0	1	no viral genes detected	NA	NA	NA	NA	NA	NA	NA	NA	NA	NA	NA	NA	NA	NA	NA	NA	NA	NA	NA	NA	NA	NA	NA	NA	NA	NA	NA	NA	NA	NA	NA	NA	NA
vRhyme_bin_10469	26951	No	NA	39	21	0	Medium-quality	Genome-fragment	68.12	AAI-based (medium-confidence)	0	1		517	0.303154	0.252438	0.221543	0.245444	0.67556	0	0.339628	2	26551	6275	13275.5	62	3.91158	2.79699	1.91255e-05	0.00618475	0.0269204	0.232036	0.000780298	0.0395044	0.884415	0.000373022	0.0273138	0.817176	0	0.000928985	0.0431042	0.96863	0	NA	NA	NA
vRhyme_bin_1046	40535	No	NA	26	15	0	High-quality	High-quality	94.24	AAI-based (medium-confidence)	0	1		518	0.728168	0.744305	0.718652	0.678628	0.930681	1	0.760087	6	39335	5078	6555.8	87	1.29601	2.54459	3.52735e-05	0.0176176	0.0185956	0.297921	0.000386366	0.0481941	0.795332	0.000172118	0.0319876	0.687095	1	0.00133848	0.101544	0.822347	1	345_0
vRhyme_bin_10470	24549	No	NA	10	1	0	Low-quality	Genome-fragment	22.44	AAI-based (high-confidence)	0	1		519	0.312707	0.285533	0.316389	0.204389	0.652323	0	0.354268	3	23949	5936	7983	21	1.144	2.04794	2.46877e-06	0.00303537	0.00418115	0.127526	0.000320754	0.0346636	0.878698	0.000164533	0.0249398	0.783693	0	0.00139082	0.0710978	0.896492	0	NA	NA	NA
vRhyme_bin_10471	10932	No	NA	8	2	0	Low-quality	Genome-fragment	16.26	AAI-based (medium-confidence)	0	1		520	0.239302	0.219421	0.252291	0.0976126	0.575453	0	0.276816	2	10532	5230	5266	17	1.2445	1.57766	6.01779e-10	3.46923e-05	1.27697e-05	0.00505365	0.000171626	0.0185271	0.973658	0.000179821	0.0189642	0.909931	0	0.00157997	0.0562133	0.950057	0	NA	NA	NA
vRhyme_bin_10472	22252	No	NA	30	12	0	Medium-quality	Genome-fragment	58.23	AAI-based (medium-confidence)	0	1.08		521	0.540162	0.621889	0.621193	0.575344	0.914452	1	0.654608	3	21652	5557	7217.3	55	6.00625	4.85649	2.73546e-05	0.0102242	0.00865963	0.170607	0.000500725	0.043392	0.813591	0.00023503	0.0299499	0.704856	0	0.00214121	0.0916749	0.826076	1	NA	NA	NA
vRhyme_bin_10473	12647	No	NA	4	1	0	Low-quality	Genome-fragment	26.14	AAI-based (medium-confidence)	0	1		522	0.250754	0.219421	0.252291	0.112308	0.568586	0	0.280672	2	12247	5337	6123.5	25	0.972788	1.39484	1.71112e-07	0.000584999	0.00104629	0.0457448	0.000196381	0.0198182	0.963066	0.00018837	0.0194098	0.882234	0	0.00156247	0.0559012	0.944665	0	NA	NA	NA
vRhyme_bin_10474	46811	No	NA	56	15	0	Medium-quality	Genome-fragment	85.41	AAI-based (high-confidence)	0	1		523	0.273476	0.245836	0.254537	0.156118	0.563958	0	0.298785	4	46011	7935	11502.8	83	0.64855	1.7656	8.58149e-07	0.0019737	0.00388804	0.141599	0.000128952	0.0271744	0.938208	8.05128e-05	0.020728	0.873654	0	0.0010593	0.0778305	0.907374	0	NA	NA	NA
vRhyme_bin_10475	12820	No	NA	18	2	1	Low-quality	Genome-fragment	7.35	AAI-based (high-confidence)	0	1		524	0.299719	0.309207	0.296321	0.288842	0.799502	0	0.398718	2	12420	5385	6210	7	4.857	3.11673	7.7919e-06	0.00394763	0.00354068	0.0841509	0.000577339	0.0339805	0.934977	0.000332216	0.0257766	0.879315	0	0.00373345	0.0864112	0.8949	0	NA	NA	NA
vRhyme_bin_10476	40124	No	NA	33	7	0	Low-quality	Genome-fragment	25.82	AAI-based (medium-confidence)	0	1		525	0.468459	0.445516	0.465566	0.376666	0.706554	0	0.492552	4	39324	6139	9831	26	5.86193	4.56778	1.12331e-05	0.00728952	0.00465031	0.149356	0.000248799	0.0332137	0.896567	0.000129873	0.0251381	0.80933	0	0.00133023	0.0830384	0.857172	0	NA	NA	NA
vRhyme_bin_10477	22441	No	NA	37	9	0	Medium-quality	Genome-fragment	68.46	AAI-based (high-confidence)	0	1		526	0.377002	0.360279	0.37791	0.329486	0.798816	0	0.448699	3	21841	6026	7280.3	67	7.20126	5.36292	3.23773e-07	0.00113562	0.000571446	0.0477573	0.000313536	0.0325593	0.950447	0.000174164	0.0242246	0.908251	0	0.00196776	0.0817026	0.909715	0	NA	NA	NA
vRhyme_bin_10478	27620	No	NA	49	7	0	Low-quality	Genome-fragment	33.55	AAI-based (high-confidence)	0	1.37		527	0.936676	0.95164	0.945395	0.85664	0.988111	1	0.935692	3	27020	7654	9006.7	33	3.15457	3.41054	5.4391e-07	0.00134014	0.0827938	0.507015	0.00149613	0.067074	0.697183	0.000621327	0.0432759	0.598236	1	0.00178781	0.0750538	0.924202	12	NA	NA	NA
vRhyme_bin_10479	13692	No	NA	5	2	0	Low-quality	Genome-fragment	7.45	HMM-based (lower-bound)	0	1		528	0.291518	0.245039	0.263595	0.265128	0.708349	0	0.354726	2	13292	5593	6646	0	2.97876	2.4408	1.11077e-06	0.00149048	0.0870251	0.417193	0.00110359	0.0469807	0.821982	0.000528265	0.0325043	0.722648	0	0.00167666	0.0579079	0.947531	0	NA	NA	NA
vRhyme_bin_1047	118885	No	NA	73	23	3	High-quality	High-quality	100	AAI-based (medium-confidence)	0	1	contig >1.5x longer than expected genome length	529	0.890968	0.924806	0.905129	0.941811	0.973528	1	0.927248	13	116285	5679	8945	217	2.88961	5.89464	3.54516e-05	0.019809	0.0190932	0.42811	0.00041317	0.0551408	0.747651	0.000164868	0.034088	0.657471	0	0.000764355	0.0984494	0.829165	0	268_1	276_0
vRhyme_bin_10480	39216	No	NA	24	17	0	Low-quality	Genome-fragment	21.83	AAI-based (high-confidence)	0	1		530	0.279716	0.273465	0.256155	0.185151	0.713524	0	0.341602	4	38416	5126	9604	18	3.5592	4.16622	6.25597e-06	0.00600916	0.00119411	0.079293	0.000263879	0.0397686	0.870344	0.00014357	0.029306	0.773871	0	0.00176944	0.10271	0.832299	0	NA	NA	NA
vRhyme_bin_10481	26238	No	NA	27	2	2	Low-quality	Genome-fragment	23.51	AAI-based (medium-confidence)	0	1		531	0.29806	0.303517	0.301824	0.19234	0.647986	0	0.348745	4	25438	5437	6359.5	22	3.43236	4.34712	6.01219e-06	0.00562116	0.00345895	0.13015	0.000154529	0.0279973	0.923511	9.24725e-05	0.0224882	0.833594	0	0.00157638	0.0955003	0.832534	0	NA	NA	NA
vRhyme_bin_10482	28177	No	NA	30	17	0	Medium-quality	Genome-fragment	76.27	AAI-based (medium-confidence)	0	1		532	0.268581	0.19666	0.22257	0.190533	0.676803	0	0.311029	2	27777	8596	13888.5	78	1.22447	1.56491	8.691e-07	0.00131841	0.0340643	0.261015	0.000670569	0.0366215	0.87614	0.000296994	0.0243719	0.812555	0	0.00163733	0.0572247	0.935248	0	NA	NA	NA
vRhyme_bin_10483	31785	No	NA	49	7	0	Medium-quality	Genome-fragment	83.95	AAI-based (high-confidence)	0	1		533	0.315734	0.287679	0.301209	0.181751	0.634354	0	0.344145	4	30985	5641	7746.3	82	0.58512	1.46562	9.55365e-06	0.00735055	0.00575667	0.149048	0.000297942	0.0377148	0.848514	0.000143501	0.0266923	0.742822	0	0.000898737	0.0664422	0.893835	0	NA	NA	NA
vRhyme_bin_10484	14079	No	NA	7	2	0	Low-quality	Genome-fragment	7.67	AAI-based (medium-confidence)	0	1		534	0.220648	0.219905	0.228052	0.160425	0.760418	0	0.31789	2	13679	5760	6839.5	7	0.0171065	0.184967	1.81478e-10	1.90514e-05	0.00248214	0.0704577	0.000358382	0.0267724	0.934533	0.000237819	0.0218091	0.856798	0	0.00275101	0.0741757	0.907515	0	NA	NA	NA
vRhyme_bin_10485	96856	No	NA	134	9	3	High-quality	High-quality	100	AAI-based (high-confidence)	0	1		535	0.235786	0.282662	0.243981	0.270285	0.84917	0	0.376377	3	96256	12656	32085.3	102	0.269814	0.972826	1.38236e-06	0.00235144	0.0373243	0.383514	0.000791477	0.0519505	0.776986	0.000303659	0.0314372	0.71152	0	0.00226548	0.0832763	0.880038	0	498_3	556_0	546_0
vRhyme_bin_10486	29837	No	NA	16	3	0	Low-quality	Genome-fragment	31.94	AAI-based (medium-confidence)	0	1		536	0.572654	0.586377	0.626585	0.674079	0.891283	1	0.670195	5	28837	5228	5767.4	34	13.8113	9.83633	1.55905e-05	0.00872314	0.0690058	0.560867	0.000839426	0.0587849	0.739621	0.000339052	0.0375881	0.639952	0	0.00117611	0.0855785	0.88046	0	NA	NA	NA
vRhyme_bin_10487	22355	No	NA	24	16	0	Medium-quality	Genome-fragment	58.56	AAI-based (high-confidence)	0	1		537	0.50189	0.468517	0.51844	0.69374	0.865836	1	0.609685	3	21755	5650	7251.7	55	2.33787	3.0578	0.000110367	0.0207117	0.00321755	0.106944	0.000262218	0.0301205	0.898614	0.000153451	0.0237574	0.791548	0	0.00131587	0.0720947	0.88304	0	NA	NA	NA
vRhyme_bin_10488	30998	No	NA	53	3	0	Medium-quality	Genome-fragment	50.54	AAI-based (high-confidence)	0	1.49		538	0.967663	0.967487	0.966399	0.92617	0.992212	1	0.963986	2	30598	12628	15299	50	0.253534	0.712087	1.11405e-05	0.00472027	0.000106639	0.0146041	0.000253663	0.0225239	0.946765	0.000135134	0.0164398	0.898738	2	0.00062381	0.0353217	0.973322	19	NA	NA	NA
vRhyme_bin_10489	12514	No	NA	19	10	0	Low-quality	Genome-fragment	7.03	AAI-based (medium-confidence)	0	1		539	0.233354	0.237418	0.237943	0.136843	0.653992	0	0.29991	2	12114	5651	6057	6	1.85375	1.92549	4.15447e-05	0.00911533	0.00096125	0.0438463	0.000221793	0.0210615	0.965142	0.000186947	0.0193363	0.903571	0	0.00213369	0.0653253	0.922054	0	NA	NA	NA
vRhyme_bin_1048	11596	No	NA	5	2	0	Low-quality	Genome-fragment	24.46	AAI-based (medium-confidence)	0	1		540	0.236172	0.228148	0.257291	0.135276	0.66278	0	0.303933	2	11196	5199	5598	24	3.0627	2.47495	1.22116e-05	0.00494198	0.000146372	0.0171098	0.000273929	0.0234064	0.957157	0.000233098	0.0215916	0.881638	0	0.00160507	0.0566582	0.949077	0	NA	NA	NA
vRhyme_bin_10490	16138	No	NA	16	12	0	Low-quality	Genome-fragment	46.27	AAI-based (high-confidence)	0	1		541	0.225001	0.222322	0.23582	0.135033	0.575453	0	0.278726	2	15738	6193	7869	44	3.01831	2.45696	1.26704e-05	0.00503397	0.000581935	0.0341155	0.000191905	0.0195911	0.964373	0.000154332	0.0175688	0.902681	0	0.00155491	0.0557657	0.945886	0	NA	NA	NA
vRhyme_bin_10491	23139	No	NA	27	3	1	Low-quality	Genome-fragment	27.26	AAI-based (high-confidence)	0	1		542	0.318762	0.276612	0.300018	0.17207	0.549614	0	0.323415	3	22539	5637	7513	26	2.17501	2.92026	4.18347e-06	0.00404139	0.00530507	0.140994	0.000143051	0.0233662	0.946773	0.000100399	0.0178695	0.876618	0	0.00105489	0.0648806	0.922233	0	NA	NA	NA
vRhyme_bin_10492	19489	No	NA	34	13	0	Low-quality	Genome-fragment	33.98	AAI-based (high-confidence)	0	1		543	0.239302	0.231006	0.257621	0.137763	0.515495	0	0.276238	2	19089	5705	9544.5	33	3.74521	2.73686	2.53703e-07	0.000712324	0.000349849	0.0264518	0.000188278	0.019405	0.960887	0.00015032	0.017339	0.893002	0	0.00117802	0.048539	0.950126	0	NA	NA	NA
vRhyme_bin_10493	63143	No	NA	88	26	1	High-quality	High-quality	100	AAI-based (high-confidence)	0	1		544	0.173774	0.178334	0.178606	0.0853813	0.409096	0	0.205038	2	62743	6922	31371.5	99	1.2863	1.60393	4.3118e-05	0.00928634	0.000421012	0.0290176	0.00012495	0.0158082	0.976436	0.000101974	0.014281	0.933763	0	0.000716367	0.0378515	0.970719	0
vRhyme_bin_10494	13700	No	NA	9	0	0	Not-determined	Genome-fragment	NA	NA	0	1	no viral genes detected	NA	NA	NA	NA	NA	NA	NA	NA	NA	NA	NA	NA	NA	NA	NA	NA	NA	NA	NA	NA	NA	NA	NA	NA	NA	NA	NA	NA	NA	NA	NA	NA	NA
vRhyme_bin_10495	12947	No	NA	18	5	0	Low-quality	Genome-fragment	24.64	AAI-based (high-confidence)	0	1		546	0.216157	0.211732	0.237612	0.133116	0.690037	0	0.297731	2	12547	5565	6273.5	23	0.606807	1.10164	2.95792e-07	0.000769145	0.00121332	0.0492609	0.000273554	0.0233903	0.962441	0.000215479	0.0207595	0.9058	0	0.00248743	0.0705327	0.932401	0	NA	NA	NA
vRhyme_bin_10496	37230	No	NA	39	14	0	High-quality	High-quality	90.08	AAI-based (medium-confidence)	0	1		547	0.23991	0.214776	0.229092	0.128343	0.61857	0	0.286138	3	36630	6967	12210	88	2.31702	2.88665	2.15726e-06	0.00286118	0.00120418	0.0692876	0.000258147	0.0295181	0.90115	0.000132368	0.0219121	0.812382	0	0.00114195	0.0669918	0.893645	0	445_0	429_0	432_0
vRhyme_bin_10497	22324	No	NA	9	3	0	Low-quality	Genome-fragment	37.03	AAI-based (high-confidence)	0	1		548	0.316612	0.289337	0.320413	0.229986	0.757011	0	0.382672	3	21724	5617	7241.3	35	0.00792953	0.173569	1.28278e-06	0.00221982	0.0239127	0.297902	0.000800366	0.0564548	0.778409	0.000350143	0.0373359	0.688906	0	0.00195422	0.0876077	0.888469	0	NA	NA	NA
vRhyme_bin_10498	21609	No	NA	16	12	0	Medium-quality	Genome-fragment	53.12	AAI-based (medium-confidence)	0	1		549	0.310021	0.28492	0.296729	0.282959	0.699004	0	0.374726	3	21009	5956	7003	49	3.38566	3.67782	4.95196e-06	0.00438324	0.00922299	0.175784	0.000775961	0.0505823	0.790456	0.000340374	0.0333373	0.69342	0	0.00100387	0.0633447	0.929904	0	NA	NA	NA
vRhyme_bin_10499	13637	No	NA	18	2	0	Low-quality	Genome-fragment	42.82	AAI-based (medium-confidence)	0	1		550	0.382012	0.36666	0.422216	0.386111	0.811922	0	0.473784	2	13237	5818	6618.5	40	6.6151	3.63734	2.708e-05	0.00735935	0.00341562	0.0826513	0.000338059	0.0260023	0.945597	0.000229911	0.0214435	0.879958	0	0.00244521	0.0699316	0.913534	0	NA	NA	NA
vRhyme_bin_1049	103775	No	NA	84	19	0	High-quality	High-quality	100	AAI-based (high-confidence)	0	1	contig >1.5x longer than expected genome length	551	0.941845	0.958899	0.949091	0.961854	0.98946	1	0.96023	10	101775	5074	10177.5	194	7.17149	9.17185	3.77723e-05	0.0183195	0.0331296	0.44872	0.000571272	0.062303	0.709342	0.000228653	0.0402851	0.598292	0	0.000872897	0.0927869	0.870127	0
vRhyme_bin_104	45241	No	NA	37	25	0	Low-quality	Genome-fragment	21.16	AAI-based (medium-confidence)	0	1		552	0.443678	0.473254	0.474196	0.259853	0.838745	0	0.497945	5	44241	6798	8848.2	22	1.52444	2.85317	6.47473e-06	0.00606846	0.00817436	0.216921	0.000200632	0.0328757	0.879935	0.0001032	0.0255299	0.779787	0	0.00131335	0.0993303	0.839135	1	NA	NA	NA
vRhyme_bin_10500	119418	No	NA	143	10	19	Medium-quality	Genome-fragment	79.38	AAI-based (medium-confidence)	0	1		553	0.273825	0.269425	0.26006	0.158472	0.588201	0	0.309997	4	118618	12342	29654.5	77	0.630963	1.69946	5.78798e-06	0.00520108	0.00721489	0.192455	0.000242344	0.033834	0.878959	9.66022e-05	0.0206804	0.828129	0	0.000425493	0.0500042	0.941332	0	NA	NA	NA
vRhyme_bin_10501	15772	No	NA	20	6	0	Low-quality	Genome-fragment	27.69	AAI-based (high-confidence)	0	1		554	0.324847	0.323884	0.31247	0.26776	0.733812	0	0.392555	2	15372	6392	7686	26	0.935983	1.3682	3.67751e-05	0.00857614	0.0058988	0.108617	0.000318434	0.0252362	0.930537	0.000199454	0.0199727	0.849718	0	0.00231271	0.0680104	0.905224	0	NA	NA	NA
vRhyme_bin_10502	14782	No	NA	12	5	0	Low-quality	Genome-fragment	27.09	AAI-based (high-confidence)	0	1		555	0.20585	0.211732	0.228357	0.122581	0.707656	0	0.295235	2	14382	6190	7191	26	1.15105	1.51727	6.57959e-06	0.00362756	0.00054974	0.0331584	0.000310768	0.0249306	0.943544	0.000201533	0.0200765	0.877592	0	0.00190636	0.0617472	0.932907	0	NA	NA	NA
vRhyme_bin_10503	21911	No	NA	26	12	0	Low-quality	Genome-fragment	40.72	AAI-based (high-confidence)	0	1		556	0.26028	0.25545	0.263163	0.208045	0.74766	0	0.34692	2	21511	5195	10755.5	41	0.0382905	0.276733	3.80515e-08	0.000275868	0.00453561	0.095243	0.000430227	0.0293335	0.915512	0.000251986	0.0224493	0.833927	0	0.00259439	0.0720331	0.92062	0	NA	NA	NA
vRhyme_bin_10504	21481	No	NA	10	0	0	Low-quality	Genome-fragment	24.77	AAI-based (medium-confidence)	0	1	no viral genes detected	557	0.322448	0.301306	0.302091	0.236198	0.727884	0	0.377985	3	20881	5881	6960.3	23	0.533395	1.41826	3.18321e-07	0.00104988	0.0255202	0.280829	0.000685917	0.0497436	0.793137	0.000295798	0.032056	0.706722	0	0.00209954	0.0865392	0.868347	0	NA	NA	NA
vRhyme_bin_10505	44474	No	NA	40	11	0	Medium-quality	Genome-fragment	71.24	AAI-based (high-confidence)	0	1.12		558	0.816408	0.81547	0.815482	0.551523	0.966161	1	0.793009	3	43874	11581	14624.7	70	0.0666091	0.515739	6.1211e-06	0.00483425	0.00293947	0.106231	0.000228078	0.0301369	0.900669	9.97345e-05	0.0199141	0.845646	1	0.00181571	0.079368	0.867152	2	NA	NA	NA
vRhyme_bin_10506	35441	No	NA	40	7	0	High-quality	High-quality	97.7	AAI-based (medium-confidence)	0	1		559	0.237776	0.227327	0.240216	0.172399	0.702701	0	0.316084	3	34841	5387	11613.7	95	0.519343	1.2635	9.47195e-06	0.00535555	0.0057403	0.140718	0.00034482	0.0364047	0.887593	0.000171902	0.0260649	0.810021	0	0.00146955	0.0749789	0.906415	0	546_0		550_0
vRhyme_bin_10507	18751	No	NA	28	4	0	Low-quality	Genome-fragment	39.17	AAI-based (medium-confidence)	0	1		560	0.309142	0.25524	0.280937	0.160587	0.697486	0	0.340678	3	18151	5751	6050.3	40	0.0612696	0.487673	2.47991e-05	0.00902684	0.00171208	0.0819183	0.000253178	0.0284982	0.916603	0.00016648	0.0234573	0.809907	0	0.00153562	0.0754435	0.883273	0	NA	NA	NA
vRhyme_bin_10508	14995	No	NA	24	4	0	Low-quality	Genome-fragment	41.09	AAI-based (high-confidence)	0	1		561	0.31391	0.243998	0.256117	0.214495	0.752334	0	0.356171	2	14595	5880	7297.5	39	0.00153034	0.0553233	1.61458e-06	0.00179698	0.0441325	0.297094	0.00127148	0.0504278	0.765097	0.000559564	0.0334534	0.664682	0	0.00179631	0.0599385	0.931594	0	NA	NA	NA
vRhyme_bin_10509	27413	No	NA	22	8	0	Low-quality	Genome-fragment	45.82	AAI-based (medium-confidence)	0	1		562	0.265657	0.226306	0.226415	0.277356	0.719304	0	0.343008	2	27013	10102	13506.5	44	2.99524	2.44755	1.42527e-05	0.00533904	0.0677337	0.368059	0.00130696	0.0511265	0.816616	0.000579993	0.0340586	0.736787	0	0.0017237	0.0587145	0.949982	0	NA	NA	NA
vRhyme_bin_1050	21291	No	NA	15	1	0	Low-quality	Genome-fragment	11.68	HMM-based (lower-bound)	0	1		563	0.337827	0.350884	0.378504	0.408357	0.731944	0	0.441503	2	20891	10071	10445.5	39	6.51222	3.60894	9.17914e-07	0.00135493	0.0799323	0.399831	0.00199064	0.0630974	0.764912	0.000859373	0.0414578	0.680102	0	0.00135624	0.0520814	0.964225	0	NA	NA	NA
vRhyme_bin_10510	22952	No	NA	34	7	0	Medium-quality	Genome-fragment	63.48	AAI-based (medium-confidence)	0	1		564	0.210496	0.193523	0.217013	0.106412	0.519894	0	0.249468	2	22552	8337	11276	62	0.877402	1.32469	2.27092e-07	0.000673932	0.000770625	0.0392587	0.000184854	0.0192278	0.964031	0.000129561	0.0160973	0.911233	0	0.00107325	0.0463304	0.95725	0	NA	NA	NA
vRhyme_bin_10511	22599	No	NA	12	9	0	Low-quality	Genome-fragment	35.21	AAI-based (high-confidence)	0	1		565	0.289497	0.252681	0.275578	0.188659	0.616472	0	0.324578	2	22199	5885	11099.5	27	1.43855	1.6962	5.01603e-06	0.00316734	0.00447392	0.094593	0.000295134	0.0242954	0.964686	0.000186145	0.0192948	0.926763	0	0.00115858	0.0481369	0.969714	0	NA	NA	NA
vRhyme_bin_10512	19098	No	NA	19	2	0	Low-quality	Genome-fragment	17.96	AAI-based (high-confidence)	0	1		566	0.351247	0.272578	0.333077	0.408696	0.830061	0	0.439132	2	18698	8465	9349	17	2.89619	2.40674	4.94751e-05	0.00994738	0.0203844	0.201913	0.000689519	0.0371354	0.851543	0.000311656	0.0249662	0.767703	0	0.0017209	0.0586669	0.921349	0	NA	NA	NA
vRhyme_bin_10513	20011	No	NA	21	11	0	Low-quality	Genome-fragment	34.58	AAI-based (high-confidence)	0	1.36		567	0.943255	0.942798	0.943917	0.893202	0.982242	1	0.941083	2	19611	5372	9805.5	33	1.2583	1.58638	2.5408e-06	0.00225424	0.000817829	0.0404433	0.000178958	0.0189187	0.959255	0.000160266	0.0179034	0.872811	0	0.000877995	0.0419045	0.960623	4	NA	NA	NA
vRhyme_bin_10514	17531	No	NA	4	1	0	Low-quality	Genome-fragment	30.86	AAI-based (high-confidence)	0	1		568	0.266702	0.268717	0.259631	0.166993	0.768084	0	0.346025	2	17131	6295	8565.5	10	0.669733	1.15735	3.64864e-07	0.000854241	0.002695	0.0734166	0.000419747	0.028974	0.944842	0.000240984	0.0219538	0.897955	0	0.00399533	0.0893905	0.890496	0	NA	NA	NA
vRhyme_bin_10515	23829	No	NA	31	5	0	Medium-quality	Genome-fragment	83.95	AAI-based (medium-confidence)	0	1		569	0.363053	0.34087	0.336292	0.333733	0.788077	0	0.432405	3	23229	5564	7743	72	3.27253	3.18845	2.79453e-05	0.00951538	0.00405912	0.126812	0.000322335	0.0335738	0.901022	0.000163048	0.0246087	0.828229	0	0.00184734	0.0781761	0.870551	0	NA	NA	NA
vRhyme_bin_10516	13521	No	NA	23	7	0	Low-quality	Genome-fragment	41.77	AAI-based (high-confidence)	0	1		570	0.233158	0.254678	0.258468	0.175221	0.744426	0	0.33319	2	13121	5985	6560.5	40	3.77306	2.74702	3.29121e-06	0.00256562	2.15101e-05	0.00655898	0.000334003	0.0258458	0.964748	0.000247977	0.02227	0.914234	0	0.00349267	0.0835784	0.901841	0	NA	NA	NA
vRhyme_bin_10517	32900	No	NA	38	10	0	High-quality	High-quality	91.61	AAI-based (high-confidence)	0	1		571	0.294051	0.291526	0.31064	0.262685	0.66851	0	0.365482	3	32300	10320	10766.7	89	3.51795	3.74705	1.6702e-05	0.00817158	0.00687542	0.16262	0.000373927	0.0383094	0.889287	0.000177348	0.0265085	0.824425	0	0.000900976	0.0540524	0.951038	0		472_0	474_0
vRhyme_bin_10518	17042	No	NA	15	2	0	Low-quality	Genome-fragment	28.97	AAI-based (medium-confidence)	0	1		572	0.247523	0.219421	0.242647	0.112308	0.619233	0	0.288226	2	16642	6187	8321	28	0.863934	1.31448	4.98919e-06	0.00315886	0.00151601	0.0550637	0.000236806	0.0217626	0.9592	0.000185107	0.0192409	0.894702	0	0.00146431	0.0541168	0.946631	0	NA	NA	NA
vRhyme_bin_10519	15925	No	NA	12	2	0	Low-quality	Genome-fragment	21.66	AAI-based (medium-confidence)	0	1		573	0.465355	0.409888	0.458107	0.509469	0.853056	0	0.539175	2	15525	6129	7762.5	21	4.60714	3.0355	7.33696e-05	0.0121136	0.0069047	0.117513	0.000377199	0.0274663	0.915853	0.000223177	0.0211271	0.826874	0	0.00171898	0.0586341	0.920732	0	NA	NA	NA
vRhyme_bin_1051	255628	No	NA	197	41	1	High-quality	High-quality	99.9	HMM-based (lower-bound)	0	1		574	0.939705	0.940545	0.952865	0.934516	0.989139	1	0.951354	27	250228	5095	9267.7	435	6.81319	13.2548	2.15678e-05	0.0183325	0.0374366	0.512466	0.00065316	0.0680542	0.671951	0.000254567	0.0430071	0.566941	1	0.000794715	0.105871	0.757681	2		553_0	520_0
vRhyme_bin_10520	16168	No	NA	22	5	1	Medium-quality	Genome-fragment	53.71	AAI-based (high-confidence)	0	1		575	0.219116	0.21153	0.22237	0.0943169	0.523044	0	0.254075	2	15768	6503	7884	53	0.00519078	0.10189	1.64581e-06	0.00181428	0.000182637	0.0191121	0.000161771	0.0179873	0.968956	0.000146077	0.0170925	0.907057	0	0.000930243	0.0431334	0.966699	0	NA	NA	NA
vRhyme_bin_10521	28161	No	NA	25	2	0	Medium-quality	Genome-fragment	51.52	AAI-based (medium-confidence)	0	1.14		576	0.72418	0.779602	0.779932	0.415539	0.932938	1	0.726438	3	27561	6657	9187	49	0.205928	0.791133	5.31988e-06	0.0042079	0.00239481	0.0864669	0.000266115	0.0300619	0.901738	0.0001448	0.0209367	0.818011	0	0.000625617	0.0451665	0.947459	2	NA	NA	NA
vRhyme_bin_10522	44265	No	NA	57	31	1	High-quality	High-quality	100	AAI-based (high-confidence)	0	1		577	0.785331	0.779556	0.794115	0.766435	0.967547	1	0.818597	5	43265	6132	8653	108	0.886842	1.93702	1.3862e-05	0.00833731	0.00443049	0.172485	0.00026069	0.0377923	0.839017	0.000122063	0.0265118	0.729927	0	0.00106879	0.0801068	0.830001	0	348_1	334_0	334_0
vRhyme_bin_10523	16103	No	NA	14	1	0	Medium-quality	Genome-fragment	66.65	AAI-based (medium-confidence)	0	1		578	0.39564	0.367748	0.407392	0.404368	0.835964	0	0.482222	2	15703	5446	7851.5	66	8.20601	4.05117	1.88499e-05	0.00614002	0.00419671	0.0916156	0.00033917	0.026045	0.946587	0.000224713	0.0211997	0.881908	0	0.001828	0.0604648	0.93645	0	NA	NA	NA
vRhyme_bin_10524	36195	No	NA	35	15	0	Medium-quality	Genome-fragment	67.59	AAI-based (high-confidence)	0	1		579	0.275016	0.261472	0.259295	0.0858939	0.582999	0	0.292935	3	35595	8373	11865	65	0.44064	1.28121	1.08616e-05	0.00633005	0.000410335	0.035526	9.18679e-05	0.0180794	0.965697	6.66286e-05	0.0156241	0.909173	0	0.00134569	0.0727644	0.897946	0	NA	NA	NA
vRhyme_bin_10525	50817	No	NA	76	28	3	Medium-quality	Genome-fragment	87.83	AAI-based (high-confidence)	0	1		580	0.297597	0.247272	0.265105	0.168149	0.574218	0	0.310468	2	50417	18936	25208.5	87	0.571881	1.06947	2.639e-06	0.00229739	0.0136838	0.165432	0.000449888	0.0299963	0.934081	0.000198671	0.0199334	0.903173	0	0.000446752	0.0298915	0.986582	0	NA	NA	NA
vRhyme_bin_10526	36949	No	NA	45	21	0	Medium-quality	Genome-fragment	82.08	AAI-based (high-confidence)	0	1.35		581	0.94752	0.950411	0.951022	0.865719	0.985892	1	0.940113	3	36349	7031	12116.3	81	0.229205	0.858149	8.00268e-06	0.00515622	0.00132508	0.0727967	0.000205353	0.0271858	0.917128	0.000113328	0.0212188	0.832064	0	0.00139555	0.0665682	0.905421	12	NA	NA	NA
vRhyme_bin_10527	27087	No	NA	28	3	0	High-quality	High-quality	100	AAI-based (medium-confidence)	0	1		582	0.775045	0.77488	0.77685	0.734513	0.966239	1	0.805505	2	26687	6682	13343.5	109	4.51851	3.00616	3.82917e-05	0.00875119	1.15151e-05	0.00479898	0.000207664	0.0203796	0.961163	0.000156542	0.0176942	0.902228	0	0.00222486	0.0667061	0.919594	0	571_0	566_0	556_0
vRhyme_bin_10528	23274	No	NA	32	5	0	Medium-quality	Genome-fragment	50	AAI-based (high-confidence)	0	1		583	0.300328	0.28038	0.267369	0.295554	0.687511	0	0.366228	2	22874	9867	11437	48	4.74255	3.07979	1.01166e-05	0.00449814	0.00999458	0.141383	0.00061114	0.0349611	0.904497	0.000287961	0.0239984	0.847494	0	0.00137249	0.0523926	0.954722	0	NA	NA	NA
vRhyme_bin_10529	13359	No	NA	8	1	1	Low-quality	Genome-fragment	7.38	AAI-based (medium-confidence)	0	1		584	0.268177	0.250673	0.271955	0.250528	0.760162	0	0.360299	2	12959	5142	6479.5	4	3.38984	2.60378	1.4688e-06	0.00171394	0.0114561	0.151368	0.000696281	0.0373171	0.881567	0.000375327	0.0273981	0.788532	0	0.00221555	0.0665664	0.919132	0	NA	NA	NA
vRhyme_bin_1052	94933	No	NA	69	12	0	High-quality	High-quality	100	AAI-based (medium-confidence)	0	1	contig >1.5x longer than expected genome length	585	0.830328	0.820191	0.82286	0.887541	0.96961	1	0.866106	11	92733	5017	8430.3	175	3.64344	5.72712	7.75976e-06	0.00883313	0.0440287	0.512351	0.000675778	0.0679553	0.687341	0.000263432	0.0421909	0.584061	0	0.00115735	0.118979	0.805005	0		567_0	555_0
vRhyme_bin_10530	13817	No	NA	18	6	0	Low-quality	Genome-fragment	40.39	AAI-based (high-confidence)	0	1		586	0.354751	0.281338	0.31817	0.421078	0.828484	0	0.440764	2	13417	5162	6708.5	40	3.74977	2.73853	2.82592e-05	0.00751787	0.03457	0.262945	0.00102046	0.0451767	0.866876	0.000557201	0.0333827	0.771974	0	0.00144631	0.0537831	0.954409	0	NA	NA	NA
vRhyme_bin_10531	17428	No	NA	29	9	0	Medium-quality	Genome-fragment	51.61	AAI-based (medium-confidence)	0	1		587	0.200407	0.204382	0.207291	0.141458	0.713871	0	0.293482	2	17028	7567	8514	49	0.00848439	0.130264	2.58748e-08	0.000227485	0.00250894	0.070837	0.000286669	0.0239445	0.939531	0.000184288	0.0191983	0.865016	0	0.0022154	0.0665643	0.901247	0	NA	NA	NA
vRhyme_bin_10532	29050	No	NA	34	11	1	Medium-quality	Genome-fragment	51.15	AAI-based (high-confidence)	0	1		588	0.324488	0.294071	0.277597	0.218368	0.718147	0	0.366534	3	28450	7903	9483.3	41	1.38482	2.23765	1.71544e-06	0.00249452	0.0272196	0.292494	0.000634529	0.0486247	0.808364	0.000280078	0.0323904	0.717861	0	0.00150213	0.0771105	0.894872	0	NA	NA	NA
vRhyme_bin_10533	31711	No	NA	38	17	1	Medium-quality	Genome-fragment	76.84	AAI-based (high-confidence)	0	1		589	0.256694	0.229588	0.238276	0.168149	0.616031	0	0.301748	2	31311	9934	15655.5	76	0.0907298	0.425981	1.67495e-06	0.00183027	0.00992252	0.140872	0.000387373	0.0278343	0.92881	0.000200175	0.0200087	0.871659	0	0.000793556	0.0398386	0.969925	0	NA	NA	NA
vRhyme_bin_10534	19717	No	NA	29	5	0	Medium-quality	Genome-fragment	68.88	AAI-based (high-confidence)	0	1		590	0.295086	0.311268	0.343588	0.28731	0.771227	0	0.401696	2	19317	5827	9658.5	67	7.2772	3.81502	4.19923e-05	0.00916431	0.000601756	0.0346917	0.000245671	0.0221662	0.963562	0.000166695	0.018259	0.918777	0	0.00228735	0.0676366	0.916596	0	NA	NA	NA
vRhyme_bin_10535	13692	No	NA	5	1	0	Low-quality	Genome-fragment	34.36	AAI-based (medium-confidence)	0	1		591	0.275425	0.25913	0.284687	0.220046	0.707481	0	0.349354	2	13292	5978	6646	33	2.91711	2.41541	9.97227e-07	0.00141225	0.00352353	0.0839468	0.000218047	0.0208829	0.959125	0.000180808	0.0190162	0.88683	0	0.00292479	0.0764825	0.895928	0	NA	NA	NA
vRhyme_bin_10536	16102	No	NA	12	9	0	Low-quality	Genome-fragment	38.3	AAI-based (high-confidence)	0	1.43		592	0.82918	0.84954	0.821653	0.662401	0.929944	1	0.818544	2	15702	6954	7851	36	0.917618	1.35471	1.75643e-06	0.00187426	0.000634655	0.0356274	8.82545e-05	0.0132857	0.985024	6.75253e-05	0.0116211	0.961899	0	0.000674034	0.0367161	0.978017	2	NA	NA	NA
vRhyme_bin_10537	14569	No	NA	15	9	0	Low-quality	Genome-fragment	7.79	AAI-based (medium-confidence)	0	1		593	0.20585	0.211732	0.214533	0.134454	0.752113	0	0.303736	2	14169	5747	7084.5	6	0.398979	0.893285	2.54051e-07	0.000712812	0.000122045	0.0156234	0.000319582	0.0252817	0.952134	0.00023441	0.0216522	0.886255	0	0.00288877	0.0760102	0.913088	0	NA	NA	NA
vRhyme_bin_10538	11893	No	NA	9	1	0	Low-quality	Genome-fragment	23.64	AAI-based (medium-confidence)	0	1		594	0.267404	0.270736	0.287154	0.208045	0.7381	0	0.354288	2	11493	5394	5746.5	24	0.835696	1.29282	3.3016e-06	0.00256967	0.00396026	0.0889973	0.00053381	0.0326745	0.900348	0.000341345	0.0261283	0.793603	0	0.00212928	0.0652577	0.909755	0	NA	NA	NA
vRhyme_bin_10539	14055	No	NA	21	3	0	Low-quality	Genome-fragment	46.93	AAI-based (high-confidence)	0	1		595	0.286246	0.260958	0.295077	0.218165	0.724233	0	0.356936	2	13655	5209	6827.5	45	0.0391735	0.279905	2.99498e-07	0.000773948	0.0195955	0.197967	0.000503751	0.0317412	0.916678	0.000314739	0.0250894	0.835479	0	0.00241815	0.0695435	0.90255	0	NA	NA	NA
vRhyme_bin_1053	37515	No	NA	40	8	1	Medium-quality	Genome-fragment	67.64	AAI-based (high-confidence)	0	1		596	0.28811	0.309791	0.271661	0.210934	0.600704	0	0.33624	5	36515	5191	7303	67	1.36958	2.63268	5.67372e-06	0.00606646	0.0324219	0.488741	0.000505607	0.0544762	0.78295	0.000217989	0.0352501	0.68725	0	0.00104618	0.0728112	0.905003	0	NA	NA	NA
vRhyme_bin_10540	13682	No	NA	10	0	1	Low-quality	Genome-fragment	30.4	AAI-based (medium-confidence)	0	1	no viral genes detected	597	0.208689	0.211732	0.237612	0.104606	0.645974	0	0.281723	2	13282	5331	6641	11	0.657078	1.14637	9.69965e-06	0.00440446	4.44269e-05	0.00942623	0.000213726	0.0206749	0.96072	0.000176225	0.0187737	0.891396	0	0.00192324	0.0620199	0.926201	0	NA	NA	NA
vRhyme_bin_10541	18640	No	NA	23	6	0	Low-quality	Genome-fragment	32.78	AAI-based (high-confidence)	0	1		598	0.348222	0.276399	0.338254	0.306627	0.789809	0	0.411862	2	18240	8626	9120	33	2.79745	2.36536	2.88658e-05	0.00759813	0.00681007	0.116705	0.000450507	0.0300169	0.905255	0.000243086	0.0220493	0.821814	0	0.00175413	0.0592305	0.924524	0	NA	NA	NA
vRhyme_bin_10542	11693	No	NA	15	1	0	Low-quality	Genome-fragment	18.8	AAI-based (high-confidence)	0	1		599	0.302292	0.264924	0.303539	0.206101	0.614577	0	0.338287	2	11293	5214	5646.5	17	0.0573759	0.33875	2.469e-07	0.000702709	0.0545712	0.330367	0.000603732	0.0347486	0.896202	0.000325512	0.0255152	0.815206	0	0.00105917	0.0460253	0.958069	0	NA	NA	NA
vRhyme_bin_10543	27071	No	NA	37	11	2	Medium-quality	Genome-fragment	85.96	AAI-based (high-confidence)	0	1.09		600	0.953494	0.953383	0.951022	0.900583	0.9855	1	0.948796	3	26471	5591	8823.7	70	1.80189	2.68468	1.73111e-05	0.00818314	0.000554774	0.047107	0.000130324	0.022826	0.948608	0.000106272	0.020594	0.860011	0	0.00126773	0.0708359	0.896566	4	NA	NA	NA
vRhyme_bin_10544	22427	No	NA	24	7	1	Low-quality	Genome-fragment	12.24	AAI-based (medium-confidence)	0	1		601	0.29247	0.263163	0.277774	0.0907684	0.517185	0	0.288272	3	21827	5435	7275.7	12	0.903152	1.90067	3.97172e-06	0.00398152	0.00103113	0.0629404	0.000141932	0.0236243	0.964007	0.000110167	0.0206672	0.909353	0	0.000825405	0.0523685	0.951213	0	NA	NA	NA
vRhyme_bin_10545	13475	No	NA	15	2	0	Low-quality	Genome-fragment	22.87	AAI-based (high-confidence)	0	1		602	0.268177	0.250673	0.271955	0.275191	0.760162	0	0.365232	2	13075	5612	6537.5	21	3.71178	2.72462	9.64899e-06	0.00439295	0.0112976	0.150317	0.000692471	0.0372148	0.855302	0.000349216	0.0264279	0.752859	0	0.00211911	0.0651017	0.913445	0	NA	NA	NA
vRhyme_bin_10546	16369	No	NA	15	1	0	Low-quality	Genome-fragment	42.48	AAI-based (medium-confidence)	0	1		603	0.305896	0.306006	0.302236	0.330582	0.774446	0	0.403833	2	15969	7927	7984.5	39	2.63364	2.29505	3.54668e-05	0.00842221	0.00593133	0.108916	0.00035272	0.0265601	0.921706	0.000214607	0.0207175	0.833323	0	0.00225064	0.0670917	0.896458	0	NA	NA	NA
vRhyme_bin_10547	75061	No	NA	102	24	0	High-quality	High-quality	100	AAI-based (high-confidence)	0	1	contig >1.5x longer than expected genome length	604	0.955398	0.959737	0.961047	0.965858	0.992914	1	0.96699	5	74061	5089	14812.2	172	9.83249	7.76651	0.000150841	0.0288551	0.0108751	0.250409	0.000323535	0.0459325	0.77816	0.000141889	0.0308346	0.665395	0	0.0010861	0.0697675	0.849821	0
vRhyme_bin_10548	25630	No	NA	41	7	0	Medium-quality	Genome-fragment	72.32	AAI-based (high-confidence)	0	1		605	0.272392	0.229496	0.252862	0.190701	0.658486	0	0.320787	2	25230	7350	12615	71	0.117215	0.48418	5.8516e-06	0.00342099	0.00849282	0.130329	0.000242931	0.0220423	0.964735	0.00015806	0.0177798	0.922632	0	0.0015315	0.0553443	0.951397	0	NA	NA	NA
vRhyme_bin_10549	24497	No	NA	33	6	1	Low-quality	Genome-fragment	40.18	AAI-based (high-confidence)	0	1		606	0.241216	0.205576	0.219816	0.115007	0.589814	0	0.274286	2	24097	6124	12048.5	40	0.867721	1.31736	2.13945e-05	0.00654134	0.000646519	0.0359588	0.000186253	0.0193004	0.959893	0.000143183	0.0169224	0.893187	0	0.001769	0.0594811	0.923955	0	NA	NA	NA
vRhyme_bin_1054	36327	No	NA	38	4	0	High-quality	High-quality	100	AAI-based (high-confidence)	0	1		607	0.363186	0.329433	0.358734	0.249828	0.774627	0	0.415161	4	35527	5581	8881.8	98	2.1071	3.01557	3.15722e-06	0.00422898	0.0355482	0.405517	0.000872165	0.0655776	0.724802	0.000368218	0.0426508	0.625609	0	0.00131655	0.0786734	0.891645	1
vRhyme_bin_10550	54035	No	NA	29	20	1	Low-quality	Genome-fragment	24	AAI-based (medium-confidence)	0	1		608	0.273629	0.248854	0.262577	0.235252	0.602475	0	0.324557	2	53635	23911	26817.5	24	2.23298	2.11328	1.15946e-06	0.0015228	0.0439848	0.296597	0.000521182	0.0322856	0.912193	0.000244253	0.0221022	0.859364	0	0.00111265	0.0471731	0.962031	0	NA	NA	NA
vRhyme_bin_10551	30142	No	NA	27	11	0	Medium-quality	Genome-fragment	50.42	AAI-based (high-confidence)	0	1		609	0.244508	0.234407	0.238276	0.201874	0.646361	0	0.313085	2	29742	10479	14871	48	0.229254	0.677132	2.40285e-06	0.00219219	0.00903802	0.134447	0.000386121	0.0277892	0.913008	0.00019445	0.0197205	0.843062	0	0.00100743	0.0448871	0.954103	0	NA	NA	NA
vRhyme_bin_10552	12337	No	NA	27	7	0	Low-quality	Genome-fragment	35.51	AAI-based (high-confidence)	0	1		610	0.20585	0.19887	0.24814	0.141219	0.707223	0	0.30026	2	11937	5523	5968.5	33	1.16878	1.52891	2.93932e-06	0.00242459	5.94505e-05	0.0109042	0.000360527	0.0268525	0.94892	0.000239737	0.0218969	0.89067	0	0.00215226	0.0656089	0.936151	0	NA	NA	NA
vRhyme_bin_10553	43327	No	NA	36	4	0	Medium-quality	Genome-fragment	70.43	AAI-based (high-confidence)	0	1		611	0.267732	0.234313	0.245945	0.194751	0.605264	0	0.309601	2	42927	9221	21463.5	69	0.0139655	0.167126	4.80783e-06	0.00310091	0.010708	0.146342	0.000219348	0.0209451	0.951105	0.000123671	0.0157271	0.899843	0	0.00121144	0.0492227	0.944576	0	NA	NA	NA
vRhyme_bin_10554	16934	No	NA	16	1	1	Low-quality	Genome-fragment	10.07	HMM-based (lower-bound)	0	1		612	0.264126	0.276791	0.278272	0.202966	0.772784	0	0.358988	2	16534	7907	8267	35	0.000893133	0.0422642	8.74152e-08	0.000418127	0.00641492	0.113269	0.000301134	0.0245411	0.93904	0.00019762	0.0198807	0.862568	0	0.00350541	0.0837307	0.859758	0	NA	NA	NA
vRhyme_bin_10555	17432	No	NA	16	6	0	Low-quality	Genome-fragment	28.19	AAI-based (high-confidence)	0	1		613	0.220648	0.219905	0.232116	0.152904	0.707026	0	0.30652	2	17032	5363	8516	27	1.20317	1.55124	2.31741e-06	0.00215286	0.00212118	0.0651334	0.000338396	0.0260152	0.948329	0.00022763	0.0213368	0.886976	0	0.00219412	0.0662438	0.930455	0	NA	NA	NA
vRhyme_bin_10556	12288	No	NA	6	2	0	Low-quality	Genome-fragment	20.52	AAI-based (high-confidence)	0	1.34		614	0.295687	0.26969	0.289276	0.0950793	0.489928	0	0.287932	2	11888	5103	5944	19	1.33716	1.63533	2.63636e-05	0.00726135	0.00101759	0.045113	0.000112705	0.0150137	0.985429	9.58711e-05	0.0138471	0.958833	0	0.000769005	0.0392175	0.977707	0	NA	NA	NA
vRhyme_bin_10557	54476	No	NA	71	15	0	Medium-quality	Genome-fragment	88.6	AAI-based (medium-confidence)	0	1		615	0.252445	0.235234	0.245457	0.188111	0.649484	0	0.314146	3	53876	15140	17958.7	88	0.194414	0.832475	2.08636e-06	0.00287564	0.00473758	0.122658	0.000211633	0.0257712	0.919439	0.000100866	0.0182458	0.858515	0	0.00122163	0.0692514	0.897916	0	NA	NA	NA
vRhyme_bin_10558	18062	No	NA	48	3	1	Low-quality	Genome-fragment	24.8	HMM-based (lower-bound)	0	1		616	0.364945	0.373035	0.393232	0.455091	0.857953	0	0.488851	2	17662	8061	8831	23	7.37887	3.84158	7.7226e-08	0.000393004	0.111142	0.47147	0.00282889	0.0752183	0.73646	0.00121527	0.0493005	0.662654	0	0.00424046	0.0920919	0.894758	0	NA	NA	NA
vRhyme_bin_10559	28889	No	NA	24	2	1	Low-quality	Genome-fragment	15.21	AAI-based (medium-confidence)	0	1		617	0.34402	0.315641	0.329417	0.238292	0.714943	0	0.388462	3	28289	6982	9429.7	14	0.203323	0.85095	7.34432e-06	0.00533157	0.0155573	0.237617	0.000411275	0.0363627	0.890056	0.000200135	0.0257191	0.816709	0	0.00164467	0.0773996	0.89114	0	NA	NA	NA
vRhyme_bin_1055	85935	No	NA	83	18	7	Low-quality	Genome-fragment	37.33	HMM-based (lower-bound)	0	1		618	0.522017	0.539912	0.486277	0.488618	0.826802	0	0.572725	9	84135	5323	9348.3	50	4.82893	6.55222	2.25656e-05	0.017703	0.0141688	0.413432	0.000230699	0.0485134	0.806547	9.62341e-05	0.0312087	0.716675	0	0.00124542	0.118657	0.73229	0	NA	NA	NA
vRhyme_bin_10560	13490	No	NA	15	0	0	Not-determined	Genome-fragment	NA	NA	0	1.74	no viral genes detected; high kmer_freq may indicate large duplication	NA	NA	NA	NA	NA	NA	NA	NA	NA	NA	NA	NA	NA	NA	NA	NA	NA	NA	NA	NA	NA	NA	NA	NA	NA	NA	NA	NA	NA	NA	NA	NA	NA
vRhyme_bin_10561	19877	No	NA	28	1	5	Low-quality	Genome-fragment	8.51	AAI-based (medium-confidence)	0	1		620	0.351748	0.312369	0.334215	0.227244	0.688476	0	0.382811	3	19277	5052	6425.7	9	0.000313372	0.0328281	1.73895e-06	0.00256806	0.0322638	0.320228	0.000569308	0.0413379	0.862265	0.000274521	0.0293437	0.771364	0	0.00127116	0.0682605	0.917602	0	NA	NA	NA
vRhyme_bin_10562	30531	No	NA	41	9	1	Low-quality	Genome-fragment	49.42	HMM-based (lower-bound)	0	1		621	0.204858	0.204467	0.202725	0.133715	0.527573	0	0.254668	2	30131	11696	15065.5	73	4.08263	2.85749	5.86587e-06	0.00342516	3.86591e-05	0.00879308	0.000160505	0.0179167	0.97547	0.000106984	0.0146277	0.943795	0	0.00112755	0.0474878	0.959224	0	NA	NA	NA
vRhyme_bin_10563	11384	No	NA	8	8	0	Low-quality	Genome-fragment	25.51	AAI-based (medium-confidence)	0	1.9	high kmer_freq may indicate large duplication	622	0.95387	0.952574	0.951754	0.904473	0.982242	1	0.948982	2	10984	5334	5492	24	0.0462153	0.304024	1.50696e-08	0.000173607	1.43151e-06	0.00169205	8.74006e-06	0.00418092	0.998221	9.57454e-06	0.00437597	0.993506	0	0.00020508	0.0202524	0.992193	5	NA	NA	NA
vRhyme_bin_10564	17439	No	NA	24	4	1	Medium-quality	Genome-fragment	52.62	AAI-based (medium-confidence)	0	1		623	0.222227	0.197845	0.222132	0.19728	0.775561	0	0.323009	2	17039	7557	8519.5	42	2.30964	2.14925	2.32663e-05	0.00682147	0.00262249	0.0724223	0.000675286	0.0367501	0.891745	0.000329759	0.0256811	0.833014	0	0.00225969	0.0672264	0.906455	0	NA	NA	NA
vRhyme_bin_10565	33491	No	NA	54	8	1	High-quality	High-quality	94.96	AAI-based (high-confidence)	0	1		624	0.217318	0.233614	0.229255	0.153285	0.648964	0	0.296487	3	32891	9195	10963.7	92	1.42553	2.29219	2.80888e-05	0.010526	0.00178359	0.0832558	0.000237575	0.0267257	0.917932	0.000119695	0.0189726	0.851049	0	0.0012297	0.0626724	0.903668	0		568_0	549_0
vRhyme_bin_10566	27885	No	NA	37	7	1	Medium-quality	Genome-fragment	51.75	AAI-based (high-confidence)	0	1		625	0.280591	0.271683	0.281916	0.284124	0.764943	0	0.376652	2	27485	7801	13742.5	51	4.23882	2.91164	4.5296e-06	0.00300985	0.0113056	0.15037	0.000460711	0.0303549	0.911553	0.000235843	0.0217183	0.844434	0	0.00193261	0.0621709	0.926656	0	NA	NA	NA
vRhyme_bin_10567	17104	No	NA	25	4	0	Low-quality	Genome-fragment	30.79	AAI-based (high-confidence)	0	1		626	0.302436	0.267882	0.279556	0.245638	0.687391	0	0.356581	2	16704	8019	8352	30	0.686318	1.1716	2.3482e-05	0.00685302	0.0770427	0.392537	0.00222527	0.0667124	0.730817	0.000929609	0.0431186	0.643475	0	0.00127641	0.0505255	0.9648	0	NA	NA	NA
vRhyme_bin_10568	26480	No	NA	42	7	0	Medium-quality	Genome-fragment	60.12	AAI-based (high-confidence)	0	1		627	0.2764	0.226435	0.25401	0.188938	0.704054	0	0.329967	2	26080	5266	13040	59	0.0964436	0.439189	5.27872e-06	0.00324922	0.00523234	0.102297	0.000359691	0.0268213	0.94567	0.000206877	0.0203409	0.898398	0	0.00144784	0.0538115	0.952615	0	NA	NA	NA
vRhyme_bin_10569	55085	No	NA	76	15	1	High-quality	High-quality	96.59	AAI-based (high-confidence)	0	1		628	0.198166	0.185232	0.191688	0.150947	0.689778	0	0.283162	2	54685	24677	27342.5	95	0.129789	0.509488	3.79767e-06	0.00275597	0.00391895	0.088532	0.000268922	0.0231915	0.94568	0.000122355	0.0156432	0.910551	0	0.00147434	0.0543018	0.937167	0	301_0		283_0
vRhyme_bin_1056	70051	No	NA	62	8	0	High-quality	High-quality	100	AAI-based (medium-confidence)	0	1		629	0.957102	0.957861	0.95698	0.969454	0.990929	1	0.966465	6	68851	5289	11475.2	121	11.0146	8.36173	8.9482e-05	0.0208598	0.0319665	0.442574	0.000410432	0.0511643	0.773285	0.000169867	0.0330014	0.672824	0	0.00099458	0.0783014	0.86946	0	304_2	542_0
vRhyme_bin_10570	20239	No	NA	20	6	0	Low-quality	Genome-fragment	14.78	AAI-based (medium-confidence)	0	1		630	0.274352	0.255927	0.254523	0.119319	0.719722	0	0.324769	3	19639	5852	6546.3	15	1.27686	2.05485	1.37672e-05	0.00685978	0.00056104	0.0467448	0.000273295	0.0294183	0.922899	0.00014445	0.0224363	0.849695	0	0.00183651	0.0856756	0.867712	0	NA	NA	NA
vRhyme_bin_10571	33119	No	NA	48	21	1	Medium-quality	Genome-fragment	56.32	AAI-based (high-confidence)	0	1		631	0.196825	0.186525	0.195139	0.104606	0.588501	0	0.254319	2	32719	12018	16359.5	55	1.06439	1.45903	1.41729e-06	0.00168362	4.75766e-06	0.00308469	0.00018904	0.0194443	0.963688	0.000120737	0.0155395	0.918976	0	0.00170225	0.058348	0.93965	0	NA	NA	NA
vRhyme_bin_10572	13111	No	NA	4	1	0	Low-quality	Genome-fragment	11.74	HMM-based (lower-bound)	0	1		632	0.208689	0.211732	0.237612	0.116928	0.659647	0	0.286921	2	12711	6137	6355.5	21	0.0949037	0.435669	8.15614e-07	0.0012772	0.000399244	0.0282575	0.000209184	0.020454	0.959665	0.000175684	0.0187448	0.88614	0	0.00248943	0.0705611	0.908459	0	NA	NA	NA
vRhyme_bin_10573	19285	No	NA	27	8	0	Low-quality	Genome-fragment	29.39	AAI-based (high-confidence)	0	1.09		633	0.322824	0.329971	0.356637	0.228266	0.708658	0	0.389271	3	18685	5464	6228.3	33	1.26002	2.22563	1.54826e-05	0.00786823	0.0167168	0.254703	0.000353762	0.0336469	0.876816	0.000184552	0.0246726	0.77475	0	0.00197946	0.0868401	0.828385	0	NA	NA	NA
vRhyme_bin_10574	13660	No	NA	20	1	0	Low-quality	Genome-fragment	25.75	AAI-based (medium-confidence)	0	1		634	0.522205	0.517203	0.560989	0.53738	0.931958	1	0.613947	2	13260	5352	6630	24	12.7019	5.04022	6.74221e-05	0.0116122	0.00191808	0.0619367	0.000411031	0.0286716	0.913088	0.000245934	0.0221781	0.82325	0	0.00211744	0.0650759	0.909998	0	NA	NA	NA
vRhyme_bin_10575	27138	No	NA	30	14	0	Medium-quality	Genome-fragment	74.23	AAI-based (high-confidence)	0	1.5	high kmer_freq may indicate large duplication	635	0.953031	0.966431	0.96796	0.872026	0.992075	1	0.950305	3	26538	6470	8846	72	0.334502	1.06712	1.76746e-07	0.000807935	0.00200635	0.0884286	0.000206567	0.028234	0.911944	0.000130074	0.0220603	0.813324	1	0.000701371	0.0513225	0.938649	7	NA	NA	NA
vRhyme_bin_10576	26111	No	NA	35	18	0	Medium-quality	Genome-fragment	76.75	AAI-based (medium-confidence)	0	1		636	0.496533	0.459736	0.511418	0.479446	0.841393	0	0.557705	3	25511	5457	8503.7	68	6.74617	4.87781	2.81787e-06	0.00333826	0.0220305	0.296853	0.000574628	0.0457665	0.828668	0.000269192	0.0310192	0.737345	0	0.00173233	0.0831558	0.905305	0	NA	NA	NA
vRhyme_bin_10577	34331	No	NA	28	7	0	Medium-quality	Genome-fragment	55.38	AAI-based (medium-confidence)	0	1.23		637	0.908768	0.917269	0.903977	0.727954	0.979713	1	0.887536	2	33931	13011	16965.5	55	2.76948	2.3535	2.45587e-06	0.00221625	0.00965398	0.138953	0.000426478	0.0292054	0.912973	0.000206523	0.0203235	0.852429	0	0.000891383	0.0422228	0.965897	3	NA	NA	NA
vRhyme_bin_10578	20057	No	NA	27	10	0	Medium-quality	Genome-fragment	53.46	AAI-based (medium-confidence)	0	1		638	0.225001	0.21153	0.22237	0.0844032	0.594105	0	0.267482	2	19657	5346	9828.5	56	0.328671	0.810767	6.12499e-06	0.0035	8.2622e-05	0.0128547	0.00015295	0.01749	0.969753	0.000146159	0.0170973	0.90342	0	0.00144643	0.0537854	0.937891	0	NA	NA	NA
vRhyme_bin_10579	45165	No	NA	48	3	5	Low-quality	Genome-fragment	38.25	AAI-based (medium-confidence)	0	1		639	0.279099	0.259238	0.26673	0.113418	0.515053	0	0.286708	3	44565	6242	14855	37	0.614931	1.56826	1.59894e-06	0.00252867	0.00276687	0.105158	0.000141175	0.0234428	0.944273	9.91141e-05	0.0191757	0.867739	0	0.000739649	0.0543823	0.937098	0	NA	NA	NA
vRhyme_bin_1057	34196	No	NA	23	4	0	High-quality	High-quality	100	AAI-based (medium-confidence)	0	1		640	0.642196	0.62858	0.627621	0.655807	0.937091	1	0.698259	4	33396	5115	8349	82	14.2965	8.99077	8.84481e-06	0.00627938	0.0250032	0.325435	0.000719533	0.0545056	0.817273	0.00032555	0.0373022	0.729533	0	0.00249522	0.107514	0.86817	0	267_0	502_0	292_0
vRhyme_bin_10580	22494	No	NA	12	5	0	Low-quality	Genome-fragment	43.1	AAI-based (medium-confidence)	0	1		641	0.251636	0.244186	0.272766	0.200251	0.738257	0	0.341419	2	22094	9290	11047	37	0.0188818	0.194328	1.39787e-07	0.000528747	0.00414164	0.0910126	0.000350147	0.0264631	0.956178	0.000189613	0.0194737	0.924149	0	0.0023628	0.0687431	0.93679	0	NA	NA	NA
vRhyme_bin_10581	18861	No	NA	4	1	0	Low-quality	Genome-fragment	42.39	AAI-based (high-confidence)	0	1		642	0.268765	0.240533	0.259049	0.247969	0.791569	0	0.361577	2	18461	8162	9230.5	33	2.26394	2.12788	8.24869e-07	0.00128442	0.0296425	0.243485	0.0014488	0.0538294	0.815885	0.00067664	0.0367869	0.727262	0	0.00313917	0.079236	0.916314	0	NA	NA	NA
vRhyme_bin_10582	11569	No	NA	6	0	0	Low-quality	Genome-fragment	5.92	AAI-based (medium-confidence)	0	1	no viral genes detected	643	0.365841	0.358999	0.341616	0.281044	0.745871	0	0.418674	2	11169	5429	5584.5	6	3.89012	2.78931	8.50422e-06	0.00412413	0.00222844	0.0667598	0.000201636	0.0200817	0.967006	0.000187541	0.019367	0.899119	1	0.00254888	0.0713985	0.909167	0	NA	NA	NA
vRhyme_bin_10583	66510	No	NA	71	7	0	Medium-quality	Genome-fragment	62.75	AAI-based (medium-confidence)	0	1.03		644	0.621527	0.59116	0.528918	0.364875	0.817488	0	0.584794	2	66110	11565	33055	62	0.562362	1.06053	1.3347e-06	0.00163383	2.09928e-05	0.00647963	0.000168528	0.0183591	0.966444	0.000103267	0.0143713	0.928597	0	0.0013683	0.0523126	0.944692	1	NA	NA	NA
vRhyme_bin_10584	22099	No	NA	17	13	0	Medium-quality	Genome-fragment	52.34	AAI-based (medium-confidence)	0	1.75	high kmer_freq may indicate large duplication	645	0.93427	0.94297	0.937256	0.806888	0.987685	1	0.921814	2	21699	9647	10849.5	48	0.00286452	0.0756905	1.67294e-08	0.000182917	0.0436731	0.295544	0.000623333	0.0353082	0.914023	0.00032	0.0252982	0.857528	1	0.000135575	0.0164667	0.996217	4	NA	NA	NA
vRhyme_bin_10585	32851	No	NA	30	9	0	Medium-quality	Genome-fragment	54.53	AAI-based (medium-confidence)	0	1		646	0.300868	0.296581	0.302001	0.221955	0.711511	0	0.366583	3	32251	7350	10750.3	53	0.806433	1.7141	1.31822e-05	0.00686228	0.0177024	0.257008	0.000344656	0.034777	0.890738	0.000180077	0.0251621	0.807919	0	0.00157673	0.0711358	0.905408	0	NA	NA	NA
vRhyme_bin_10586	35866	No	NA	39	3	4	Low-quality	Genome-fragment	22.17	AAI-based (medium-confidence)	0	1		647	0.332915	0.326369	0.317409	0.158472	0.56406	0	0.339845	5	34866	5234	6973.2	21	0.915175	2.62367	3.46543e-06	0.00491141	0.0116024	0.281381	0.000233654	0.0359616	0.883046	0.000125624	0.0261548	0.790705	0	0.000572424	0.0554256	0.924856	0	NA	NA	NA
vRhyme_bin_10587	23081	No	NA	15	9	0	Medium-quality	Genome-fragment	53.3	AAI-based (medium-confidence)	0	1		648	0.305896	0.300999	0.319581	0.26776	0.797365	0	0.39832	2	22681	9831	11340.5	43	0.00370043	0.0860282	4.49114e-05	0.00947748	0.00650283	0.114042	0.00030057	0.0245181	0.937296	0.000173065	0.0186046	0.873733	0	0.00216894	0.0658625	0.907309	0	NA	NA	NA
vRhyme_bin_10588	11941	No	NA	15	9	0	Low-quality	Genome-fragment	35.36	AAI-based (high-confidence)	0	1		649	0.283204	0.243998	0.262925	0.226909	0.789445	0	0.361296	2	11541	5599	5770.5	33	0.271355	0.736689	3.1415e-07	0.000792654	0.0373626	0.273359	0.00105093	0.045846	0.818141	0.000496035	0.0314971	0.719368	0	0.00276669	0.0743867	0.903132	0	NA	NA	NA
vRhyme_bin_10589	12745	No	NA	13	0	0	Not-determined	Genome-fragment	NA	NA	0	1	no viral genes detected	NA	NA	NA	NA	NA	NA	NA	NA	NA	NA	NA	NA	NA	NA	NA	NA	NA	NA	NA	NA	NA	NA	NA	NA	NA	NA	NA	NA	NA	NA	NA	NA	NA
vRhyme_bin_1058	88396	No	NA	34	4	1	Medium-quality	Genome-fragment	78.39	HMM-based (lower-bound)	0	1		651	0.789956	0.790283	0.793344	0.77666	0.965659	1	0.82318	7	86996	8729	12428	107	2.48961	4.00235	1.21205e-05	0.00950413	0.0521189	0.494813	0.000820982	0.0640038	0.704287	0.000326425	0.0399614	0.611724	0	0.000671791	0.0744808	0.903148	1	NA	NA	NA
vRhyme_bin_10590	15182	No	NA	18	3	0	Low-quality	Genome-fragment	25.35	AAI-based (high-confidence)	0	1		652	0.230871	0.211732	0.228357	0.120538	0.719979	0	0.302295	2	14782	5155	7391	24	0.23562	0.686469	1.29376e-06	0.00160857	0.00031004	0.0249014	0.000316669	0.0251662	0.949898	0.000238358	0.0218338	0.876967	0	0.00186814	0.061125	0.931479	0	NA	NA	NA
vRhyme_bin_10591	14086	No	NA	17	4	2	Low-quality	Genome-fragment	7.02	AAI-based (medium-confidence)	0	1		653	0.233952	0.217152	0.228357	0.0943169	0.618728	0	0.278501	2	13686	5666	6843	9	0.549916	1.04873	7.01227e-07	0.00118425	0.000144038	0.0169728	0.000155761	0.01765	0.978827	0.000146529	0.0171189	0.936295	0	0.00178813	0.0598019	0.943653	0	NA	NA	NA
vRhyme_bin_10592	13938	Yes	6355	20	7	4	Low-quality	Genome-fragment	2.86	AAI-based (high-confidence)	54.41	1		654	0.274856	0.290043	0.30984	0.286539	0.735091	0	0.379274	2	13538	5830	6769	7	4.08369	2.85786	5.39706e-08	0.000328544	0.00428812	0.092608	0.000380885	0.0276002	0.936227	0.000243026	0.0220466	0.865499	0	0.00234354	0.0684623	0.917054	0	NA	NA	NA
vRhyme_bin_10593	24517	No	NA	28	4	0	Low-quality	Genome-fragment	40.58	AAI-based (medium-confidence)	0	1		655	0.242074	0.212306	0.221678	0.127978	0.671546	0	0.295117	2	24117	5900	12058.5	39	2.43964	2.20891	4.05026e-05	0.00900029	0.00067831	0.0368323	0.000183394	0.0191517	0.962365	0.000133151	0.0163187	0.905352	0	0.00184507	0.0607465	0.922768	0	NA	NA	NA
vRhyme_bin_10594	20907	No	NA	34	8	0	Medium-quality	Genome-fragment	57.23	AAI-based (high-confidence)	0	1		656	0.401591	0.368305	0.397529	0.361969	0.873325	0	0.480544	3	20307	5604	6769	56	1.42793	2.1375	3.06285e-05	0.0104867	0.012216	0.218754	0.000669492	0.051744	0.802899	0.00030707	0.0350118	0.712533	0	0.00206564	0.0895005	0.872754	0	NA	NA	NA
vRhyme_bin_10595	13406	No	NA	15	1	1	Low-quality	Genome-fragment	6.34	AAI-based (medium-confidence)	0	1		657	0.323107	0.308237	0.285399	0.231773	0.779582	0	0.38562	2	13006	5100	6503	6	0.211711	0.65071	2.33577e-05	0.00683487	0.0273593	0.23392	0.000625575	0.0353716	0.914751	0.000359544	0.0268158	0.842507	0	0.00290535	0.076228	0.906758	0	NA	NA	NA
vRhyme_bin_10596	39442	No	NA	51	24	0	High-quality	High-quality	96.3	AAI-based (high-confidence)	0	1		658	0.397945	0.366832	0.408493	0.450873	0.709764	0	0.466781	3	38842	7040	12947.3	91	2.25532	2.76224	3.49008e-05	0.0112149	0.010145	0.195484	0.000354664	0.037629	0.890203	0.000164661	0.0256093	0.829737	0	0.000649087	0.0494032	0.953734	0	363_0		117_0
vRhyme_bin_10597	50575	No	NA	55	6	1	Medium-quality	Genome-fragment	83.69	AAI-based (high-confidence)	0	1		659	0.282519	0.254275	0.259307	0.133565	0.647444	0	0.315422	4	49775	5632	12443.8	85	0.695023	1.76163	1.91332e-05	0.00939718	0.00215271	0.0888411	0.000153945	0.0253911	0.915304	9.27583e-05	0.0208064	0.811269	0	0.0011594	0.0823325	0.850608	0	NA	NA	NA
vRhyme_bin_10598	19310	No	NA	23	12	0	Low-quality	Genome-fragment	45.86	AAI-based (medium-confidence)	0	1		660	0.242995	0.244477	0.248503	0.16129	0.768084	0	0.33307	2	18910	5090	9455	49	2.60027	2.28047	1.96074e-06	0.00198027	0.000187535	0.0193667	0.000462147	0.0304022	0.945241	0.000281652	0.023734	0.896177	0	0.0034671	0.0832719	0.891969	0	NA	NA	NA
vRhyme_bin_10599	11485	No	NA	14	1	0	Low-quality	Genome-fragment	17.03	HMM-based (lower-bound)	0	1		661	0.233354	0.237418	0.223707	0.136843	0.653992	0	0.297062	2	11085	5332	5542.5	15	1.24535	1.57819	3.81649e-05	0.00873669	0.00104911	0.0458063	0.000228828	0.0213929	0.954727	0.000188668	0.0194252	0.875627	0	0.00254893	0.0713993	0.9034	0	NA	NA	NA
vRhyme_bin_1059	11313	No	NA	10	7	0	Low-quality	Genome-fragment	8.63	AAI-based (medium-confidence)	0	1		662	0.264468	0.293535	0.264573	0.183028	0.770091	0	0.355139	2	10913	5214	5456.5	11	2.92419	2.41834	1.88082e-05	0.00613322	0.000182751	0.0191181	0.000488928	0.0312707	0.932871	0.000311745	0.0249698	0.86243	0	0.00410261	0.0905827	0.874106	0	NA	NA	NA
vRhyme_bin_105	36237	No	NA	45	9	8	Low-quality	Genome-fragment	17.84	AAI-based (medium-confidence)	0	1.66	high kmer_freq may indicate large duplication	663	0.958751	0.957379	0.956182	0.904473	0.983843	1	0.952126	3	35637	5877	11879	18	0.210441	0.831826	6.8541e-07	0.00161837	0.00023688	0.02861	0.000100387	0.0174794	0.974698	8.68883e-05	0.0162004	0.927638	0	0.000580293	0.0417305	0.96844	17	NA	NA	NA
vRhyme_bin_10600	59955	No	NA	88	29	1	Medium-quality	Genome-fragment	71.46	AAI-based (high-confidence)	0	1		664	0.304388	0.319186	0.308437	0.171608	0.560704	0	0.332865	7	58555	5199	8365	71	2.46011	4.6039	5.62113e-06	0.00704979	0.0202211	0.425906	0.000278473	0.0504031	0.793316	0.000123139	0.0334798	0.691247	0	0.00063308	0.072632	0.895917	0	NA	NA	NA
vRhyme_bin_10601	17062	No	NA	32	7	0	Low-quality	Genome-fragment	21.43	HMM-based (lower-bound)	0	1		665	0.235383	0.19887	0.228357	0.112308	0.633352	0	0.281654	2	16662	5487	8331	36	0.142864	0.534535	2.62836e-07	0.000725033	0.0017435	0.0590508	0.000235052	0.0216819	0.952859	0.000176972	0.0188134	0.878644	0	0.0016587	0.0575968	0.929019	0	NA	NA	NA
vRhyme_bin_10602	14305	No	NA	15	6	0	Low-quality	Genome-fragment	38.46	AAI-based (high-confidence)	0	1		666	0.197247	0.212645	0.212474	0.116928	0.645974	0	0.277053	2	13905	6839	6952.5	37	0.995525	1.41105	1.31159e-05	0.0051217	1.98644e-05	0.00630308	0.00021666	0.0208163	0.956514	0.000176923	0.0188108	0.880284	0	0.00254383	0.0713279	0.906802	0	NA	NA	NA
vRhyme_bin_10603	17508	No	NA	9	3	0	Low-quality	Genome-fragment	27.16	AAI-based (high-confidence)	0	1		667	0.308069	0.336049	0.315239	0.276124	0.835291	0	0.414154	2	17108	6488	8554	26	5.45696	3.30362	4.24237e-07	0.000921127	0.0022562	0.0671745	0.000645537	0.0359315	0.929076	0.000353385	0.0265852	0.8767	0	0.00440925	0.0939069	0.895686	0	NA	NA	NA
vRhyme_bin_10604	26492	No	NA	32	11	0	Low-quality	Genome-fragment	23.5	AAI-based (high-confidence)	0	1		668	0.454346	0.429984	0.3935	0.222429	0.613386	0	0.422729	3	25892	5993	8630.7	21	5.56265	4.64922	7.64441e-05	0.0174743	0.000410378	0.0396983	0.000162306	0.0254786	0.953444	0.000105074	0.0204825	0.895896	0	0.00128696	0.0711901	0.917817	0	NA	NA	NA
vRhyme_bin_10605	31166	No	NA	31	6	0	Medium-quality	Genome-fragment	52.42	AAI-based (high-confidence)	0	1		669	0.291907	0.267872	0.279966	0.158472	0.53223	0	0.306089	3	30566	7066	10188.7	50	0.155236	0.755912	4.80398e-06	0.00430331	0.00584423	0.148742	0.000198154	0.0258484	0.934322	0.000100131	0.019034	0.877161	0	0.000866366	0.0510089	0.945903	0	NA	NA	NA
vRhyme_bin_10606	14285	No	NA	22	2	0	Low-quality	Genome-fragment	13.48	AAI-based (medium-confidence)	0	1		670	0.283204	0.268214	0.268469	0.215759	0.738852	0	0.354899	2	13885	5566	6942.5	13	1.14417	1.51273	4.8064e-06	0.00310045	0.026463	0.230056	0.00091648	0.0428131	0.837088	0.000431469	0.0293758	0.749644	0	0.00209173	0.0646796	0.917568	0	NA	NA	NA
vRhyme_bin_10607	20130	No	NA	29	2	1	Low-quality	Genome-fragment	45.67	AAI-based (medium-confidence)	0	1		671	0.23385	0.207508	0.216292	0.144803	0.797168	0	0.319924	2	19730	7123	9865	47	1.78254	1.88814	2.7182e-05	0.00737319	0.000641733	0.0358255	0.000681932	0.0369305	0.900212	0.00036442	0.026997	0.834666	0	0.00168765	0.0580973	0.937111	0	NA	NA	NA
vRhyme_bin_10608	11829	No	NA	6	4	0	Low-quality	Genome-fragment	6.23	AAI-based (medium-confidence)	0	1		672	0.27841	0.26881	0.302852	0.200251	0.715645	0	0.353194	2	11429	5262	5714.5	4	1.50303	1.7338	9.94864e-06	0.00446064	0.00482309	0.098215	0.000346396	0.0263209	0.940735	0.000252486	0.0224716	0.858661	0	0.00231605	0.0680595	0.927248	0	NA	NA	NA
vRhyme_bin_10609	17113	No	NA	25	13	1	Low-quality	Genome-fragment	30.28	AAI-based (high-confidence)	0	1		673	0.208689	0.211732	0.214533	0.112885	0.688664	0	0.2873	2	16713	5723	8356.5	29	3.53703e-05	0.00841074	3.8777e-07	0.000880647	0.000183286	0.0191461	0.000180784	0.0190149	0.95914	0.00015944	0.0178572	0.875389	0	0.00271611	0.0737036	0.881003	0	NA	NA	NA
vRhyme_bin_1060	13285	No	NA	16	3	0	Low-quality	Genome-fragment	24.3	AAI-based (medium-confidence)	0	1		674	0.273247	0.292353	0.273218	0.224339	0.785854	0	0.369802	2	12885	6141	6442.5	26	1.33133	1.63177	1.37166e-05	0.00523768	0.00809564	0.127245	0.000501661	0.0316753	0.923471	0.000288004	0.0240001	0.853307	0	0.00289338	0.0760707	0.911448	0	NA	NA	NA
vRhyme_bin_10610	17857	No	NA	50	4	0	Low-quality	Genome-fragment	20.83	AAI-based (high-confidence)	0	1		675	0.270713	0.254056	0.240441	0.152544	0.742992	0	0.332149	2	17457	8225	8728.5	20	0.106979	0.462557	4.1922e-06	0.00289558	0.000529406	0.0325394	0.00102911	0.0453675	0.835833	0.000456442	0.030214	0.75795	0	0.00146951	0.0542128	0.949107	0	NA	NA	NA
vRhyme_bin_10611	29395	No	NA	49	19	0	Low-quality	Genome-fragment	34.32	AAI-based (high-confidence)	0	1		676	0.226766	0.186525	0.213615	0.119319	0.738915	0	0.297028	2	28995	13703	14497.5	33	1.13171	1.50447	1.68258e-10	1.83444e-05	0.000927624	0.0430726	0.000291827	0.0241589	0.947644	0.000168603	0.0183632	0.89542	0	0.00179507	0.0599179	0.933724	0	NA	NA	NA
vRhyme_bin_10612	12888	No	NA	14	0	0	Low-quality	Genome-fragment	7.48	AAI-based (high-confidence)	0	1	no viral genes detected	677	0.27841	0.26267	0.302852	0.188938	0.715645	0	0.349703	2	12488	6000	6244	6	1.10667	1.48773	4.56683e-06	0.00302219	0.00509403	0.100936	0.000353028	0.0265717	0.953953	0.00025878	0.02275	0.891846	0	0.00202537	0.0636454	0.940869	0	NA	NA	NA
vRhyme_bin_10613	21487	No	NA	22	3	0	Medium-quality	Genome-fragment	56.9	AAI-based (high-confidence)	0	1		678	0.186642	0.196641	0.213277	0.134454	0.730252	0	0.292253	2	21087	9100	10543.5	55	0.0443219	0.297731	1.06016e-06	0.00145613	8.1859e-05	0.0127952	0.000348514	0.0264013	0.95105	0.000232251	0.0215523	0.897559	0	0.00227241	0.0674153	0.937507	0	NA	NA	NA
vRhyme_bin_10614	16112	No	NA	26	9	0	Low-quality	Genome-fragment	9.03	AAI-based (high-confidence)	0	1		679	0.351748	0.312369	0.334215	0.227244	0.667446	0	0.378604	3	15512	5066	5170.7	13	0.933016	1.89493	2.69193e-06	0.00310758	0.0280888	0.324574	0.000536856	0.0461833	0.829824	0.000258002	0.0321041	0.733554	0	0.00133508	0.0730166	0.905728	0	NA	NA	NA
vRhyme_bin_10615	13576	No	NA	14	2	0	Low-quality	Genome-fragment	37.78	AAI-based (high-confidence)	0	1		680	0.473586	0.417593	0.479916	0.609169	0.930109	0	0.582075	2	13176	6505	6588	36	3.09858	2.48941	0.000120388	0.015517	0.00492196	0.0992166	0.00076802	0.0391923	0.843872	0.000386592	0.0278062	0.735192	0	0.00298412	0.0772544	0.881827	0	NA	NA	NA
vRhyme_bin_10616	19096	Yes	16215	10	3	1	Low-quality	Genome-fragment	24.96	AAI-based (high-confidence)	15.09	1		681	0.219034	0.214774	0.222898	0.0858939	0.588501	0	0.26622	2	18696	8249	9348	30	1.63849	1.81024	9.04839e-06	0.00425403	0.00056787	0.0337007	0.00014151	0.0168232	0.982787	0.000117903	0.015356	0.952918	0	0.00167683	0.0579109	0.955574	0	NA	NA	NA
vRhyme_bin_10617	34185	No	NA	34	12	0	Medium-quality	Genome-fragment	66.57	AAI-based (medium-confidence)	0	1		682	0.316425	0.262231	0.272942	0.239221	0.650055	0	0.348175	2	33785	7117	16892.5	64	1.45571	1.70629	3.81252e-05	0.00873214	0.00457292	0.0956339	0.000320321	0.0253109	0.930813	0.000177002	0.018815	0.864984	0	0.00133778	0.0517257	0.943203	0	NA	NA	NA
vRhyme_bin_10618	20892	No	NA	28	6	0	Medium-quality	Genome-fragment	61.67	AAI-based (high-confidence)	0	1		683	0.278737	0.260158	0.261617	0.159059	0.678188	0	0.327552	3	20292	5359	6764	64	0.997599	1.99289	1.03094e-05	0.0059757	0.00240159	0.0944087	0.000204731	0.0274306	0.94419	0.000153532	0.0238095	0.864266	0	0.00149667	0.0752452	0.902729	0	NA	NA	NA
vRhyme_bin_10619	31878	No	NA	59	13	2	Low-quality	Genome-fragment	40.28	AAI-based (high-confidence)	0	1		684	0.289598	0.235692	0.253949	0.0907684	0.559695	0	0.28594	3	31278	6080	10426	34	0.750081	1.72789	1.78515e-07	0.00075082	0.00102715	0.0589744	0.000125324	0.0222416	0.947608	8.5302e-05	0.0171008	0.879555	0	0.00130633	0.0660281	0.90387	0	NA	NA	NA
vRhyme_bin_1061	11564	No	NA	5	1	0	Low-quality	Genome-fragment	17.32	HMM-based (lower-bound)	0	1		685	0.283204	0.257654	0.284086	0.247969	0.738852	0	0.362353	2	11164	5417	5582	10	2.31954	2.15385	1.77099e-08	0.000188202	0.0624756	0.353484	0.00214573	0.0655093	0.724349	0.000927339	0.043066	0.627594	0	0.00216676	0.0658295	0.937901	0	NA	NA	NA
vRhyme_bin_10620	16379	No	NA	14	6	0	Low-quality	Genome-fragment	39.48	AAI-based (high-confidence)	0	1		686	0.216157	0.19887	0.228357	0.133116	0.702791	0	0.295858	2	15979	5044	7989.5	35	5.80489e-05	0.0107749	1.5194e-07	0.000551253	0.00179206	0.0598676	0.000290573	0.024107	0.947369	0.000222186	0.0210801	0.867413	0	0.00220739	0.0664439	0.921926	0	NA	NA	NA
vRhyme_bin_10621	30127	No	NA	33	5	0	Low-quality	Genome-fragment	45.48	AAI-based (high-confidence)	0	1		687	0.30577	0.287042	0.310727	0.172673	0.632166	0	0.341676	4	29327	5799	7331.8	43	0.321902	1.2276	2.29416e-05	0.010788	0.00330314	0.120618	0.000200073	0.0283338	0.88996	0.000106691	0.0209599	0.779009	0	0.000958695	0.0647795	0.882179	0	NA	NA	NA
vRhyme_bin_10622	21095	No	NA	36	10	0	Medium-quality	Genome-fragment	56.58	AAI-based (high-confidence)	0	1		688	0.197247	0.201774	0.198944	0.105569	0.692429	0	0.279192	2	20695	7412	10347.5	55	0.238604	0.690803	2.10957e-06	0.00205405	2.0262e-06	0.00201306	0.000167426	0.0182989	0.968094	0.00012976	0.0161096	0.91462	0	0.00265588	0.0728818	0.898275	0	NA	NA	NA
vRhyme_bin_10623	13171	No	NA	6	1	0	Low-quality	Genome-fragment	9.2	AAI-based (high-confidence)	0	1.01		689	0.371645	0.38316	0.409182	0.468244	0.895094	0	0.505465	2	12771	5782	6385.5	4	10.6868	4.62316	1.4003e-05	0.00529208	0.0272336	0.233382	0.000835954	0.040889	0.902299	0.00048006	0.0309858	0.823585	0	0.00640545	0.113185	0.847612	0	NA	NA	NA
vRhyme_bin_10624	47116	No	NA	45	12	0	Medium-quality	Genome-fragment	81.4	AAI-based (medium-confidence)	0	1.14		690	0.239794	0.225912	0.230397	0.0907684	0.649972	0	0.287369	3	46516	7122	15505.3	80	0.188593	0.867167	6.28543e-06	0.00487153	0.00153851	0.0778757	0.000132606	0.0213185	0.947408	8.80941e-05	0.0187597	0.874576	0	0.00169457	0.0822253	0.870144	0	NA	NA	NA
vRhyme_bin_10625	15400	No	NA	7	4	0	Low-quality	Genome-fragment	32.35	AAI-based (high-confidence)	0	1		691	0.318815	0.293756	0.273672	0.292056	0.767198	0	0.389099	2	15000	6131	7500	31	3.09061	2.48621	7.34731e-06	0.00383336	0.0130628	0.161634	0.00103352	0.0454647	0.839522	0.000510765	0.0319614	0.741756	0	0.00249905	0.0706973	0.922516	0	NA	NA	NA
vRhyme_bin_10626	27342	No	NA	22	3	0	Medium-quality	Genome-fragment	50.15	AAI-based (high-confidence)	0	1		692	0.225001	0.214714	0.206738	0.0844032	0.589814	0	0.264134	2	26942	5288	13471	48	0.783903	1.25212	1.54174e-05	0.00555291	3.1279e-05	0.00790936	0.000147967	0.0172027	0.968352	0.000125182	0.0158229	0.906995	0	0.00158641	0.0563279	0.930994	0	NA	NA	NA
vRhyme_bin_10627	134108	No	NA	194	59	0	Medium-quality	Genome-fragment	85.28	AAI-based (medium-confidence)	0	1		693	0.2732	0.262622	0.272338	0.171658	0.639363	0	0.323836	6	132908	14671	22151.3	81	0.469868	1.69299	1.02417e-05	0.00955545	0.0137135	0.270214	0.000232568	0.0356801	0.878463	9.38857e-05	0.0231635	0.81644	0	0.000292248	0.0460695	0.952766	0	NA	NA	NA
vRhyme_bin_10628	36544	No	NA	39	13	0	Medium-quality	Genome-fragment	63.5	AAI-based (high-confidence)	0	1		694	0.257894	0.23799	0.241925	0.189227	0.7051	0	0.326427	2	36144	7982	18072	61	0.968993	1.39212	1.24515e-05	0.00499029	0.00501009	0.100101	0.000214665	0.0207203	0.952238	0.000138394	0.0166369	0.89139	0	0.002467	0.0702425	0.906265	0	NA	NA	NA
vRhyme_bin_10629	13295	No	NA	12	5	0	Low-quality	Genome-fragment	7.2	AAI-based (medium-confidence)	0	1.46		695	0.784859	0.820521	0.811908	0.570628	0.93553	1	0.784689	2	12895	6104	6447.5	6	0.195939	0.626002	8.03438e-06	0.00400859	3.27936e-05	0.0080986	0.000341667	0.0261406	0.924082	0.000248262	0.0222828	0.811442	0	0.0010197	0.0451597	0.955915	2	NA	NA	NA
vRhyme_bin_1062	28729	No	NA	42	6	0	Medium-quality	Genome-fragment	59.38	AAI-based (medium-confidence)	0	1		696	0.253096	0.241343	0.237552	0.166993	0.751077	0	0.330012	2	28329	7100	14164.5	59	1.9012	1.94997	2.92317e-06	0.00241792	0.0022001	0.0663341	0.00047412	0.0307935	0.934381	0.000248225	0.0222812	0.887931	0	0.00371226	0.0861657	0.905255	0	NA	NA	NA
vRhyme_bin_10630	20159	No	NA	18	0	1	Low-quality	Genome-fragment	19.46	AAI-based (high-confidence)	0	1	no viral genes detected	697	0.351748	0.318545	0.334215	0.218368	0.679025	0	0.38038	3	19559	5743	6519.7	18	0.590886	1.51032	3.47159e-07	0.0010432	0.026774	0.286089	0.000623188	0.0465689	0.792683	0.000276474	0.0310837	0.688095	0	0.00115875	0.0653357	0.910216	0	NA	NA	NA
vRhyme_bin_10631	63656	No	NA	74	12	3	Low-quality	Genome-fragment	34.92	AAI-based (medium-confidence)	0	1		698	0.246072	0.2582	0.2515	0.0858939	0.558984	0	0.28013	2	63256	12174	31628	34	0.170479	0.583917	1.05967e-06	0.0014558	0.000704803	0.0375447	6.84812e-05	0.0117031	0.98457	6.19685e-05	0.0111327	0.949021	0	0.00108647	0.0466149	0.950907	0	NA	NA	NA
vRhyme_bin_10632	15935	No	NA	28	5	0	Low-quality	Genome-fragment	40.93	AAI-based (high-confidence)	0	1		699	0.285831	0.243998	0.252842	0.226909	0.782581	0	0.358432	2	15535	5947	7767.5	39	1.25233	1.58261	4.57409e-06	0.0030246	0.0384811	0.277421	0.00157034	0.0560417	0.810775	0.000732605	0.0382781	0.723883	0	0.0031719	0.079648	0.909275	0	NA	NA	NA
vRhyme_bin_10633	25105	No	NA	33	2	5	Low-quality	Genome-fragment	17.14	AAI-based (medium-confidence)	0	1		700	0.367244	0.323091	0.339121	0.186312	0.547299	0	0.352613	3	24505	5858	8168.3	16	0.895486	1.73819	4.73801e-06	0.00433326	0.0219185	0.289322	0.00047647	0.0407979	0.844386	0.000209402	0.0272659	0.757513	0	0.000728697	0.0488676	0.946821	0	NA	NA	NA
vRhyme_bin_10634	18744	No	NA	26	4	0	Medium-quality	Genome-fragment	54.03	AAI-based (medium-confidence)	0	1		701	0.282602	0.234493	0.242359	0.214495	0.669422	0	0.328674	2	18344	5062	9172	48	0.0929457	0.431151	2.52271e-06	0.0022462	0.0268083	0.231553	0.00100377	0.0448056	0.86555	0.00046419	0.0304693	0.8001	0	0.00106177	0.0460819	0.967901	0	NA	NA	NA
vRhyme_bin_10635	12316	No	NA	28	6	0	Low-quality	Genome-fragment	26.63	AAI-based (high-confidence)	0	1.79	high kmer_freq may indicate large duplication	702	0.95387	0.952574	0.951754	0.904473	0.982242	1	0.948982	2	11916	5301	5958	26	2.04243	2.0211	3.79917e-06	0.00275651	4.1911e-05	0.00915543	4.71054e-05	0.00970622	0.990014	2.93317e-05	0.00765921	0.979028	0	0.000305652	0.0247246	0.987769	10	NA	NA	NA
vRhyme_bin_10636	24776	No	NA	27	4	0	Medium-quality	Genome-fragment	52.07	AAI-based (high-confidence)	0	1		703	0.315971	0.240707	0.287613	0.241646	0.726402	0	0.362468	3	24176	6316	8058.7	58	0.495256	1.40712	5.44647e-06	0.00453189	0.0448156	0.376621	0.00125018	0.0616826	0.762583	0.000539469	0.041246	0.674363	0	0.0012659	0.0657028	0.93706	0	NA	NA	NA
vRhyme_bin_10637	35532	No	NA	43	17	2	Medium-quality	Genome-fragment	60.35	AAI-based (medium-confidence)	0	1		704	0.363124	0.332545	0.353107	0.289525	0.797288	0	0.427118	3	34932	8258	11644	60	2.22127	2.91354	2.46101e-05	0.00977411	0.0108142	0.193404	0.000399438	0.0366405	0.873386	0.000202797	0.0260204	0.781316	0	0.00181255	0.0738559	0.898486	0	NA	NA	NA
vRhyme_bin_10638	45296	No	NA	36	8	0	Low-quality	Genome-fragment	42.34	AAI-based (high-confidence)	0	1		705	0.24124	0.233171	0.236358	0.107154	0.578531	0	0.279291	3	44696	10347	14898.7	42	0.0963781	0.537966	9.24652e-07	0.00189541	0.00159447	0.0782096	0.000163108	0.0237934	0.943113	8.72318e-05	0.0167446	0.895934	0	0.00109575	0.0595368	0.919423	0	NA	NA	NA
vRhyme_bin_10639	10517	No	NA	18	2	0	Low-quality	Genome-fragment	5.45	HMM-based (lower-bound)	0	1		706	0.208689	0.211732	0.237612	0.116928	0.62647	0	0.280286	2	10117	5001	5058.5	19	0.0711266	0.377165	3.16551e-06	0.00251615	0.00019453	0.0197246	0.000188384	0.0194105	0.964918	0.000185934	0.0192839	0.884768	0	0.00245815	0.0701164	0.902717	0	NA	NA	NA
vRhyme_bin_1063	34186	No	NA	34	2	0	Medium-quality	Genome-fragment	63.33	AAI-based (medium-confidence)	0	1		707	0.308591	0.311625	0.320957	0.242699	0.708035	0	0.378381	5	33186	5690	6637.2	62	2.39587	3.68533	6.76341e-06	0.00672705	0.0219784	0.344106	0.000336751	0.045825	0.835187	0.000145163	0.0294779	0.759976	0	0.00206369	0.125267	0.774604	0	NA	NA	NA
vRhyme_bin_10640	19073	No	NA	13	8	0	Low-quality	Genome-fragment	42.09	AAI-based (high-confidence)	0	1		708	0.224192	0.2107	0.235763	0.134319	0.632648	0	0.287524	2	18673	7633	9336.5	41	0.819941	1.28058	1.81207e-06	0.00190372	0.000880871	0.0419731	0.000447352	0.0299116	0.911269	0.000248804	0.0223071	0.829351	0	0.00120035	0.048997	0.95914	0	NA	NA	NA
vRhyme_bin_10641	12238	No	NA	12	3	0	Low-quality	Genome-fragment	20.2	AAI-based (medium-confidence)	0	1		709	0.20585	0.211732	0.23348	0.134454	0.754488	0	0.308001	2	11838	5531	5919	18	0.617181	1.11102	4.42719e-06	0.00297563	0.000156431	0.0176879	0.000352245	0.0265422	0.945643	0.000264658	0.0230069	0.869101	0	0.00267784	0.0731825	0.918034	0	NA	NA	NA
vRhyme_bin_10642	16356	No	NA	26	14	0	Low-quality	Genome-fragment	33.03	AAI-based (high-confidence)	0	1		710	0.249805	0.244477	0.246334	0.16129	0.769909	0	0.334363	2	15956	5702	7978	32	2.32887	2.15818	7.20699e-07	0.00120058	0.000147916	0.0171998	0.000506122	0.0318158	0.931796	0.000323534	0.0254375	0.859323	0	0.00417137	0.0913386	0.865503	0	NA	NA	NA
vRhyme_bin_10643	35259	No	NA	54	19	0	High-quality	High-quality	100	AAI-based (high-confidence)	0	1.17		711	0.947499	0.951793	0.945175	0.852412	0.989605	1	0.937297	3	34659	5144	11553	102	0.835481	1.75452	9.57342e-06	0.00618302	0.0139016	0.208099	0.000601698	0.0433916	0.837952	0.000285861	0.0305942	0.735148	1	0.000567072	0.0443372	0.958102	7	448_0	457_0	557_0
vRhyme_bin_10644	10506	No	NA	12	1	1	Low-quality	Genome-fragment	5.94	AAI-based (high-confidence)	0	1		712	0.220648	0.219905	0.230469	0.144017	0.699238	0	0.302855	2	10106	5045	5053	7	1.61639	1.79799	4.34875e-08	0.000294915	0.00298706	0.0772924	0.000239986	0.0219082	0.959939	0.000204116	0.0202048	0.888231	0	0.00272598	0.0738374	0.901109	0	NA	NA	NA
vRhyme_bin_10645	12310	No	NA	14	6	0	Low-quality	Genome-fragment	19.86	AAI-based (high-confidence)	0	1		713	0.301381	0.270975	0.280145	0.219492	0.781093	0	0.370617	2	11910	5692	5955	19	0.507964	1.00793	1.86808e-05	0.00611242	0.00688186	0.117319	0.000663221	0.0364203	0.854597	0.000355269	0.0266559	0.735393	0	0.00233654	0.06836	0.904606	0	NA	NA	NA
vRhyme_bin_10646	29705	No	NA	23	3	0	Low-quality	Genome-fragment	43.95	AAI-based (high-confidence)	0	1		714	0.215259	0.198594	0.20548	0.0844032	0.51827	0	0.244401	2	29305	11689	14652.5	43	1.10384	1.48582	8.90105e-07	0.00133425	0.000174013	0.0186554	0.000120221	0.0155062	0.975327	9.33219e-05	0.0136618	0.931323	0	0.00086212	0.041524	0.962881	0	NA	NA	NA
vRhyme_bin_10647	19079	No	NA	27	9	0	Low-quality	Genome-fragment	41.92	AAI-based (medium-confidence)	0	1		715	0.28564	0.246431	0.261949	0.190533	0.685845	0	0.33408	2	18679	6041	9339.5	45	0.00117632	0.0485041	6.68319e-06	0.00365601	0.0281774	0.237392	0.000627499	0.035426	0.879304	0.000304078	0.0246608	0.800282	0	0.00147052	0.0542314	0.933949	0	NA	NA	NA
vRhyme_bin_10648	42397	No	NA	49	7	0	High-quality	High-quality	100	AAI-based (high-confidence)	0	1		716	0.231427	0.257053	0.246669	0.227899	0.775157	0	0.347641	2	41997	7778	20998.5	97	5.77188	3.39761	2.78799e-06	0.00236135	0.0360688	0.268584	0.000786847	0.0396698	0.838437	0.0003368	0.0259538	0.75632	0	0.0018283	0.0604698	0.921255	0
vRhyme_bin_10649	38465	No	NA	40	7	0	High-quality	High-quality	100	AAI-based (medium-confidence)	0	1		717	0.326466	0.282351	0.321545	0.272379	0.730032	0	0.386555	3	37865	10797	12621.7	90	1.42936	2.30333	2.65906e-05	0.010142	0.0179417	0.254696	0.000313689	0.0317822	0.880262	0.000142058	0.0218179	0.798201	0	0.00114061	0.0594693	0.90744	0			560_0
vRhyme_bin_1064	37592	No	NA	45	4	5	Low-quality	Genome-fragment	21.44	HMM-based (lower-bound)	0	1		718	0.637126	0.686684	0.668121	0.803937	0.94319	1	0.747811	4	36792	5604	9198	18	9.53178	7.39905	4.64002e-05	0.016326	0.0147496	0.230528	0.000553231	0.0455648	0.806876	0.000236658	0.0300303	0.703586	0	0.001577	0.0910361	0.840536	0	NA	NA	NA
vRhyme_bin_10650	13780	No	NA	8	6	0	Low-quality	Genome-fragment	29.8	AAI-based (medium-confidence)	0	1		719	0.291518	0.276861	0.274022	0.214495	0.661403	0	0.34366	2	13380	6100	6690	28	0.232343	0.681679	1.05218e-06	0.00145064	0.0251962	0.224483	0.000990461	0.0445076	0.828159	0.000477572	0.0309054	0.726606	0	0.00118558	0.0486946	0.959546	0	NA	NA	NA
vRhyme_bin_10651	19673	No	NA	11	7	0	Low-quality	Genome-fragment	44.75	AAI-based (medium-confidence)	0	1		720	0.225001	0.222322	0.23582	0.127463	0.584228	0	0.278967	2	19273	6256	9636.5	43	3.45762	2.62968	5.75582e-06	0.00339288	6.52383e-05	0.0114226	0.000195087	0.0197528	0.961917	0.000143755	0.0169561	0.903936	0	0.00151674	0.055077	0.946838	0	NA	NA	NA
vRhyme_bin_10652	25538	No	NA	33	11	0	Medium-quality	Genome-fragment	78.23	AAI-based (high-confidence)	0	1		721	0.272822	0.242077	0.243292	0.159059	0.678188	0	0.319088	3	24938	5781	8312.7	75	0.903454	1.87932	8.78093e-06	0.00574033	0.00267605	0.101692	0.000203838	0.027738	0.925069	0.000123226	0.0221543	0.843943	0	0.00163879	0.0785388	0.880179	0	NA	NA	NA
vRhyme_bin_10653	32335	No	NA	45	19	0	High-quality	High-quality	94.25	AAI-based (high-confidence)	0	1.24		722	0.955406	0.954178	0.952121	0.858313	0.990175	1	0.942039	4	31535	5247	7883.8	85	2.64925	3.74336	2.10406e-05	0.00988731	0.00622951	0.163686	0.000246352	0.0333623	0.88028	0.000125726	0.0247796	0.777721	1	0.00120066	0.0751594	0.876048	10	263_0	238_0	236_0
vRhyme_bin_10654	30113	No	NA	25	11	0	Medium-quality	Genome-fragment	58.17	AAI-based (medium-confidence)	0	1		723	0.298443	0.270977	0.248577	0.218368	0.707503	0	0.348774	3	29513	5602	9837.7	62	0.362167	1.20236	8.85614e-07	0.00172985	0.0248464	0.275205	0.000716491	0.0483776	0.823668	0.000337169	0.0339776	0.72008	0	0.00126024	0.0709977	0.921844	0	NA	NA	NA
vRhyme_bin_10655	20585	No	NA	9	1	0	Low-quality	Genome-fragment	29.42	AAI-based (high-confidence)	0	1.63	high kmer_freq may indicate large duplication	724	0.853125	0.845237	0.823332	0.662401	0.933461	1	0.823511	2	20185	9559	10092.5	30	0.0873254	0.417912	7.5541e-09	0.000122915	0.000204818	0.0202395	3.33468e-05	0.00816661	0.995817	2.77299e-05	0.00744714	0.988842	0	0.000300245	0.0245049	0.99234	2	NA	NA	NA
vRhyme_bin_10656	11273	No	NA	16	5	0	Low-quality	Genome-fragment	30.97	AAI-based (medium-confidence)	0	1		725	0.281219	0.297123	0.31799	0.216101	0.709428	0	0.364372	2	10873	5121	5436.5	30	2.03847	2.01914	1.22364e-05	0.00494701	0.00804392	0.126838	0.000315148	0.0251057	0.949098	0.000238363	0.021834	0.874746	0	0.00230463	0.0678915	0.920915	0	NA	NA	NA
vRhyme_bin_10657	11813	No	NA	19	6	0	Low-quality	Genome-fragment	3.54	AAI-based (medium-confidence)	0	1		726	0.349789	0.311213	0.28772	0.231478	0.776822	0	0.391404	2	11413	5081	5706.5	4	0.0759564	0.38976	1.75226e-05	0.00591989	0.0179273	0.189353	0.00131345	0.0512533	0.783548	0.000604533	0.0347716	0.678622	0	0.0018877	0.0614443	0.931441	0	NA	NA	NA
vRhyme_bin_10658	39608	No	NA	56	11	0	Medium-quality	Genome-fragment	88.13	AAI-based (medium-confidence)	0	1		727	0.517763	0.414653	0.472256	0.619772	0.875366	0	0.579962	3	39008	11109	13002.7	83	5.09294	4.2842	3.20216e-05	0.0110371	0.0402637	0.348089	0.000691112	0.0461358	0.822527	0.000285986	0.0299025	0.743982	0	0.00119669	0.065367	0.917448	0	NA	NA	NA
vRhyme_bin_10659	34824	No	NA	48	6	1	Low-quality	Genome-fragment	34.94	HMM-based (lower-bound)	0	1		728	0.320934	0.285987	0.294243	0.166898	0.558833	0	0.325379	4	34024	6285	8506	47	1.54928	2.73299	1.0111e-05	0.00729571	0.00683949	0.185707	0.000219041	0.0360282	0.868824	0.000112646	0.0252313	0.769616	0	0.000814526	0.0609175	0.897501	0	NA	NA	NA
vRhyme_bin_1065	30058	No	NA	14	7	0	Medium-quality	Genome-fragment	63.89	AAI-based (medium-confidence)	0	1		729	0.452491	0.379815	0.353959	0.398929	0.804412	0	0.477921	5	29058	5069	5811.6	60	5.29133	5.09682	4.59702e-06	0.00548138	0.0266184	0.330211	0.000749609	0.0561587	0.754551	0.000313942	0.0364752	0.651591	0	0.00163194	0.105813	0.832349	0	NA	NA	NA
vRhyme_bin_10660	14916	No	NA	22	6	0	Low-quality	Genome-fragment	21.74	HMM-based (lower-bound)	0	1		730	0.245651	0.237418	0.237943	0.109842	0.672687	0	0.300708	2	14516	6471	7258	29	1.58304	1.77935	3.5866e-05	0.00846947	0.000125459	0.0158404	0.000246402	0.0221992	0.945913	0.000177795	0.0188571	0.862586	0	0.00183595	0.0605963	0.915118	0	NA	NA	NA
vRhyme_bin_10661	17118	No	NA	25	6	2	Low-quality	Genome-fragment	21.63	AAI-based (high-confidence)	0	1.2		731	0.926003	0.937708	0.929432	0.802698	0.981554	1	0.915479	3	16518	5411	5506	20	2.79359	3.29059	1.70631e-05	0.00757176	0.00260722	0.0970916	0.000159008	0.0237377	0.944984	0.00012586	0.0198459	0.862971	0	0.00119375	0.0661869	0.914972	3	NA	NA	NA
vRhyme_bin_10662	46933	No	NA	64	26	2	Medium-quality	Genome-fragment	89.96	AAI-based (high-confidence)	0	1		732	0.225003	0.219109	0.218401	0.0858939	0.530796	0	0.255841	2	46533	14779	23266.5	89	1.00434	1.41728	1.37303e-05	0.00524028	0.000403883	0.0284212	9.24074e-05	0.0135947	0.98327	6.60705e-05	0.0114953	0.956845	0	0.000809363	0.0402334	0.968761	0	NA	NA	NA
vRhyme_bin_10663	11328	No	NA	20	4	0	Low-quality	Genome-fragment	18.72	AAI-based (high-confidence)	0	1.35		733	0.903242	0.917269	0.915491	0.787083	0.97743	1	0.900103	2	10928	5428	5464	18	0.373507	0.8643	4.38947e-07	0.00093696	0.00899046	0.134093	0.000200862	0.020043	0.958163	0.000131848	0.0162387	0.908969	0	0.00129366	0.0508657	0.94157	5	NA	NA	NA
vRhyme_bin_10664	79732	No	NA	110	28	1	High-quality	High-quality	100	AAI-based (high-confidence)	0	1		734	0.818048	0.821713	0.829232	0.74991	0.958828	1	0.835546	4	78932	12411	19733	150	0.418698	1.52295	1.30628e-05	0.00805788	0.00292817	0.117047	0.000110058	0.0231088	0.956217	5.95851e-05	0.0176548	0.917778	0	0.000810497	0.056914	0.932393	0	291_0	510_0	257_0
vRhyme_bin_10665	13178	No	NA	22	0	0	Low-quality	Genome-fragment	13.81	AAI-based (medium-confidence)	0	1	no viral genes detected	735	0.291518	0.239414	0.258515	0.234752	0.708349	0	0.34651	2	12778	6129	6389	13	2.09567	2.04728	2.44464e-07	0.000699234	0.0920333	0.42903	0.00139649	0.0528487	0.760536	0.000587946	0.0342913	0.667024	0	0.0016631	0.0576732	0.934261	0	NA	NA	NA
vRhyme_bin_10666	16436	No	NA	24	1	1	Low-quality	Genome-fragment	15.38	AAI-based (medium-confidence)	0	1		736	0.244785	0.230124	0.233705	0.130107	0.720688	0	0.311882	2	16036	5063	8018	15	0.477546	0.977288	2.31444e-05	0.00680358	0.000260029	0.0228048	0.000307734	0.0248086	0.937782	0.00021406	0.020691	0.852987	0	0.00184361	0.0607224	0.924569	0	NA	NA	NA
vRhyme_bin_10667	21404	No	NA	26	13	0	Low-quality	Genome-fragment	38.55	AAI-based (high-confidence)	0	1		737	0.274243	0.23273	0.231371	0.203793	0.72747	0	0.333921	2	21004	10340	10502	40	0.376288	0.867511	7.88783e-08	0.000397186	0.0329866	0.256852	0.00096067	0.0438331	0.828539	0.000430553	0.0293446	0.740829	0	0.00165403	0.0575158	0.942718	0	NA	NA	NA
vRhyme_bin_10668	35131	No	NA	58	4	1	Medium-quality	Genome-fragment	54.09	AAI-based (medium-confidence)	0	1		738	0.613789	0.525281	0.583111	0.685332	0.882123	1	0.657927	5	34131	5384	6826.2	55	4.60437	5.26856	5.18653e-05	0.0191358	0.00686059	0.165863	0.000434087	0.0471061	0.756719	0.000185336	0.0303074	0.637126	0	0.000877345	0.078305	0.865776	0	NA	NA	NA
vRhyme_bin_10669	23257	No	NA	30	3	0	Low-quality	Genome-fragment	32.75	AAI-based (high-confidence)	0	1		739	0.374142	0.357037	0.372167	0.26801	0.755772	0	0.425426	3	22657	5389	7552.3	31	1.03216	2.02913	2.37174e-05	0.00918489	0.0193188	0.26637	0.000368166	0.0358361	0.862913	0.00017209	0.0240563	0.77461	0	0.0026452	0.0895378	0.805007	0	NA	NA	NA
vRhyme_bin_1066	26425	No	NA	34	8	0	Low-quality	Genome-fragment	47.74	AAI-based (high-confidence)	0	1		740	0.306808	0.269462	0.273455	0.110171	0.6069	0	0.313359	4	25625	5240	6406.3	44	1.47652	2.69964	4.09254e-05	0.0135033	0.000789146	0.0611562	0.000128657	0.0260345	0.945388	9.49617e-05	0.0216544	0.867956	0	0.00126816	0.0850312	0.884959	0	NA	NA	NA
vRhyme_bin_10670	40778	No	NA	49	7	0	High-quality	High-quality	100	AAI-based (medium-confidence)	0	1		741	0.319341	0.314562	0.310332	0.291436	0.69612	0	0.386358	3	40178	11043	13392.7	83	2.97938	3.40396	1.89537e-05	0.00762016	0.00787122	0.170517	0.000307897	0.0322108	0.880973	0.000140943	0.0214594	0.803136	0	0.00128097	0.0698087	0.884502	0	553_0	572_0	561_0
vRhyme_bin_10671	24741	No	NA	33	10	0	Medium-quality	Genome-fragment	66.87	AAI-based (high-confidence)	0	1.05		742	0.958277	0.961404	0.962551	0.867045	0.991199	1	0.948095	3	24141	5013	8047	65	1.94372	2.61676	1.6498e-06	0.00242979	0.00237444	0.0921849	0.000263648	0.0323852	0.916169	0.000145603	0.0239628	0.84653	2	0.00222876	0.0846127	0.868239	4	NA	NA	NA
vRhyme_bin_10672	10865	No	NA	14	6	0	Low-quality	Genome-fragment	20.29	AAI-based (high-confidence)	0	1		743	0.289497	0.252681	0.286037	0.188659	0.685048	0	0.340384	2	10465	5045	5232.5	20	0.120822	0.491572	4.61464e-06	0.00303797	0.00387698	0.0880566	0.000288204	0.0240085	0.952263	0.000248598	0.0222979	0.866453	0	0.00145253	0.0538985	0.948271	0	NA	NA	NA
vRhyme_bin_10673	10966	No	NA	2	0	0	Low-quality	Genome-fragment	22.5	AAI-based (medium-confidence)	0	1.75	no viral genes detected; high kmer_freq may indicate large duplication	744	0.724347	0.722208	0.6877	0.359068	0.811588	1	0.660982	2	10566	5080	5283	21	0.000397719	0.0282035	1.1508e-08	0.00015171	2.0896e-06	0.00204431	1.90234e-05	0.00616821	0.997043	1.84391e-05	0.00607274	0.990777	0	0.000139246	0.0166881	0.99516	1	NA	NA	NA
vRhyme_bin_10674	33648	No	NA	43	4	2	Low-quality	Genome-fragment	18.48	AAI-based (medium-confidence)	0	1		745	0.487242	0.427308	0.476215	0.436588	0.738235	0	0.513118	4	32848	6198	8212	18	4.52922	3.76893	2.60468e-05	0.0116603	0.00847778	0.191527	0.000269644	0.034909	0.860039	0.000134748	0.0240978	0.74688	0	0.00126241	0.0776838	0.860276	0	NA	NA	NA
vRhyme_bin_10675	20968	No	NA	15	7	0	Low-quality	Genome-fragment	48.71	AAI-based (medium-confidence)	0	1		746	0.310615	0.297337	0.259977	0.298937	0.706125	0	0.374598	2	20568	6896	10284	47	4.86134	3.11812	2.54415e-05	0.00713323	0.023922	0.218733	0.000708185	0.0376347	0.857747	0.000324672	0.0254822	0.774974	0	0.00123238	0.0496464	0.949246	0	NA	NA	NA
vRhyme_bin_10676	27935	No	NA	16	2	1	Low-quality	Genome-fragment	38.08	AAI-based (high-confidence)	0	1.07		747	0.323683	0.266442	0.309465	0.231509	0.743908	0	0.375001	3	27335	5633	9111.7	37	2.50054	2.83015	3.62386e-06	0.00380272	0.00851525	0.169957	0.000319899	0.032941	0.887746	0.000158451	0.0240106	0.79954	0	0.00169448	0.0747616	0.881439	0	NA	NA	NA
vRhyme_bin_10677	11759	No	NA	7	2	0	Low-quality	Genome-fragment	16.78	HMM-based (lower-bound)	0	1		748	0.285831	0.249536	0.272864	0.226909	0.782581	0	0.363545	2	11359	5222	5679.5	39	1.58328	1.77949	3.09368e-06	0.00248744	0.0527577	0.324831	0.00185817	0.0609618	0.75439	0.000841338	0.0410204	0.653077	0	0.0036143	0.0850211	0.905666	0	NA	NA	NA
vRhyme_bin_10678	21747	No	NA	18	4	0	Medium-quality	Genome-fragment	60.32	AAI-based (medium-confidence)	0	1		749	0.376951	0.319412	0.341235	0.334676	0.683296	0	0.411114	3	21147	6625	7049	59	3.9966	3.92377	3.1315e-05	0.0108176	0.00399917	0.120999	0.00021552	0.0285892	0.944568	0.000145795	0.0237767	0.877152	0	0.00130448	0.0678491	0.930798	0	NA	NA	NA
vRhyme_bin_10679	16210	No	NA	24	11	0	Low-quality	Genome-fragment	47.94	AAI-based (medium-confidence)	0	1		750	0.266024	0.265866	0.281246	0.221317	0.74524	0	0.355939	2	15810	5267	7905	46	0.0341469	0.261331	1.05992e-05	0.00460416	0.00719008	0.119917	0.000435097	0.029499	0.908049	0.000260289	0.0228162	0.814059	0	0.00249637	0.0706594	0.89484	0	NA	NA	NA
vRhyme_bin_1067	12806	No	NA	8	2	0	Low-quality	Genome-fragment	29.36	AAI-based (medium-confidence)	0	1		751	0.283204	0.257654	0.262925	0.226909	0.789445	0	0.364027	2	12406	5492	6203	23	0.322107	0.80263	2.15143e-07	0.000655962	0.0640003	0.357772	0.00121738	0.0493434	0.827753	0.000576972	0.0339698	0.738346	0	0.00278399	0.0746189	0.917868	0	NA	NA	NA
vRhyme_bin_10680	27298	No	NA	27	12	0	Medium-quality	Genome-fragment	67.3	AAI-based (high-confidence)	0	1		752	0.31456	0.278407	0.271362	0.21682	0.68912	0	0.354054	3	26698	5733	8899.3	66	1.14697	2.1305	2.27325e-06	0.00301506	0.00386653	0.118272	0.000571212	0.0423801	0.830516	0.000257414	0.0280722	0.736336	0	0.0011504	0.0660349	0.915039	0	NA	NA	NA
vRhyme_bin_10681	15223	No	NA	30	1	3	Low-quality	Genome-fragment	8.24	AAI-based (medium-confidence)	0	1		753	0.208689	0.217152	0.228357	0.0962482	0.62647	0	0.275383	2	14823	5540	7411.5	7	0.000194686	0.0197325	7.95784e-09	0.000126157	0.000439312	0.0296416	0.000154857	0.0175987	0.968505	0.000154741	0.0175921	0.892152	0	0.00217995	0.0660296	0.913538	0	NA	NA	NA
vRhyme_bin_10682	35210	No	NA	37	14	0	Medium-quality	Genome-fragment	58.84	AAI-based (high-confidence)	0	1		754	0.554679	0.512042	0.625259	0.605585	0.846808	1	0.628875	2	34810	15970	17405	64	0.996758	1.41192	0.000128519	0.0160324	0.0142289	0.168695	0.000341246	0.0261246	0.921943	0.000161712	0.017984	0.865409	0	0.00130075	0.0510049	0.939909	0	NA	NA	NA
vRhyme_bin_10683	20699	No	NA	31	6	0	Medium-quality	Genome-fragment	67.91	AAI-based (high-confidence)	0	1		755	0.606171	0.569975	0.600569	0.569487	0.945248	1	0.65829	2	20299	9236	10149.5	66	15.3825	5.54662	0.000102407	0.0143113	0.00140675	0.0530425	0.000345583	0.02629	0.952735	0.000203909	0.0201945	0.906278	0	0.00234982	0.068554	0.912471	0	NA	NA	NA
vRhyme_bin_10684	33206	No	NA	21	8	3	Low-quality	Genome-fragment	14.59	AAI-based (medium-confidence)	0	1		756	0.258695	0.229724	0.246729	0.201917	0.744102	0	0.336233	2	32806	9883	16403	14	1.90818	1.95355	3.0689e-07	0.000783441	0.0640332	0.357864	0.000687321	0.0370762	0.90782	0.00034976	0.0264485	0.846951	0	0.00240232	0.0693155	0.930423	0	NA	NA	NA
vRhyme_bin_10685	17496	No	NA	6	3	0	Low-quality	Genome-fragment	19.23	AAI-based (medium-confidence)	0	1		757	0.248794	0.234766	0.23535	0.190533	0.659903	0	0.313869	2	17096	8531	8548	12	1.18944	1.54236	8.09542e-08	0.000402379	0.0379353	0.275446	0.000762318	0.0390466	0.877012	0.000408136	0.0285705	0.785783	0	0.00114262	0.0478041	0.96593	0	NA	NA	NA
vRhyme_bin_10686	62598	No	NA	99	18	0	Medium-quality	Genome-fragment	78.77	AAI-based (high-confidence)	0	1		758	0.251595	0.225192	0.22236	0.10486	0.56488	0	0.273777	4	61798	5029	15449.5	77	2.0224	3.03308	3.46104e-06	0.00375598	0.00142453	0.077917	0.000178326	0.0305115	0.910092	9.28344e-05	0.0221194	0.842071	0	0.000993429	0.0704579	0.909232	0	NA	NA	NA
vRhyme_bin_10687	12602	No	NA	14	1	0	Low-quality	Genome-fragment	16	AAI-based (high-confidence)	0	1.47		759	0.938462	0.945582	0.943917	0.866919	0.983767	1	0.93573	2	12202	5320	6101	15	3.6221	2.6915	1.89534e-05	0.00615685	0.000675842	0.0367653	0.000471605	0.0307117	0.908877	0.000318631	0.0252441	0.794017	0	0.000785372	0.0396326	0.969329	4	NA	NA	NA
vRhyme_bin_10688	13569	No	NA	14	8	0	Low-quality	Genome-fragment	36.25	AAI-based (high-confidence)	0	1		760	0.229449	0.216451	0.233705	0.128806	0.707581	0	0.303198	2	13169	6327	6584.5	35	0.199043	0.630941	2.24062e-05	0.00669421	0.00148093	0.0544229	0.000294239	0.0242586	0.941846	0.000216561	0.0208116	0.855784	0	0.00198203	0.0629608	0.916625	0	NA	NA	NA
vRhyme_bin_10689	47693	No	NA	62	15	0	Medium-quality	Genome-fragment	82.48	AAI-based (high-confidence)	0	1		761	0.435783	0.391532	0.409461	0.460091	0.85114	0	0.509601	3	47093	13383	15697.7	80	1.91632	2.76692	5.11818e-05	0.0142623	0.0151033	0.239263	0.000310018	0.0323699	0.889329	0.000136808	0.0216905	0.822034	0	0.0015997	0.0797428	0.867168	0	NA	NA	NA
vRhyme_bin_1068	37405	No	NA	27	1	0	Medium-quality	Genome-fragment	66.63	AAI-based (medium-confidence)	0	1		762	0.503365	0.442773	0.535631	0.559396	0.843959	0	0.577025	3	36805	5645	12268.3	70	7.51002	5.16405	2.31312e-05	0.00927556	0.043273	0.389514	0.00103987	0.0610247	0.759772	0.000448853	0.0400866	0.66838	0	0.000966473	0.0618446	0.947415	0	NA	NA	NA
vRhyme_bin_10690	34214	No	NA	27	2	0	Low-quality	Genome-fragment	47.82	AAI-based (high-confidence)	0	1		763	0.274736	0.25549	0.245839	0.0884412	0.572245	0	0.28735	3	33614	6625	11204.7	47	1.79321	2.61669	1.85824e-05	0.00852361	0.00031989	0.0346222	0.00012467	0.0200098	0.948412	8.57994e-05	0.0170594	0.871353	0	0.0011032	0.062938	0.902448	0	NA	NA	NA
vRhyme_bin_10691	13269	No	NA	9	1	0	Low-quality	Genome-fragment	18.69	AAI-based (medium-confidence)	0	1		764	0.264185	0.227061	0.255747	0.170387	0.729053	0	0.329287	2	12869	5239	6434.5	18	1.26369	1.58977	7.23488e-06	0.00380391	0.00315019	0.079375	0.000413927	0.0287724	0.909999	0.000275511	0.0234739	0.797264	0	0.00246792	0.0702555	0.894479	0	NA	NA	NA
vRhyme_bin_10692	35647	No	NA	36	7	0	Medium-quality	Genome-fragment	57.62	AAI-based (medium-confidence)	0	1		765	0.421276	0.412483	0.413702	0.471594	0.798399	0	0.503491	3	35047	7004	11682.3	56	1.44325	2.31809	4.33753e-05	0.013154	0.0097635	0.18782	0.000354454	0.035585	0.86404	0.000173695	0.0240664	0.774232	0	0.00123515	0.0685526	0.896026	0	NA	NA	NA
vRhyme_bin_10693	22883	No	NA	33	11	0	Medium-quality	Genome-fragment	65.47	AAI-based (high-confidence)	0	1		766	0.254754	0.234407	0.246276	0.199077	0.726697	0	0.332242	2	22483	10261	11241.5	64	0.26894	0.733404	9.66339e-08	0.000439622	0.00680944	0.1167	0.000582096	0.0341203	0.89722	0.000269544	0.0232183	0.837417	0	0.0015118	0.0549872	0.942977	0	NA	NA	NA
vRhyme_bin_10694	26459	No	NA	29	1	0	Medium-quality	Genome-fragment	55.52	AAI-based (medium-confidence)	0	1		767	0.298477	0.263023	0.301876	0.318042	0.780622	0	0.392408	3	25859	8122	8619.7	46	3.69724	3.81805	1.84059e-06	0.0027123	0.0443602	0.36941	0.000829571	0.0537669	0.770353	0.000355766	0.0358785	0.66647	0	0.00209813	0.0909067	0.860351	0	NA	NA	NA
vRhyme_bin_10695	12622	No	NA	15	2	1	Low-quality	Genome-fragment	4.99	AAI-based (high-confidence)	0	1		768	0.250754	0.219421	0.252291	0.112308	0.572659	0	0.281487	2	12222	5527	6111	4	0.552405	1.0511	8.89123e-08	0.000421693	0.00121295	0.0492534	0.000197888	0.0198941	0.969247	0.000171989	0.0185467	0.911319	0	0.00153423	0.0553937	0.945109	0	NA	NA	NA
vRhyme_bin_10696	34342	No	NA	55	14	0	Low-quality	Genome-fragment	40.75	AAI-based (high-confidence)	0	1		769	0.313929	0.315672	0.321208	0.169843	0.605101	0	0.345151	5	33342	5433	6668.4	39	1.64292	2.8803	1.38805e-05	0.00854015	0.010261	0.281104	0.000262775	0.0440747	0.82601	0.000125157	0.0301346	0.724344	0	0.000753427	0.0682058	0.892952	0	NA	NA	NA
vRhyme_bin_10697	26772	No	NA	44	11	0	Medium-quality	Genome-fragment	76.73	AAI-based (high-confidence)	0	1		770	0.210496	0.189337	0.197462	0.104606	0.576308	0	0.255642	2	26372	11029	13186	75	0.000591782	0.034403	8.9445e-06	0.00422954	0.000376808	0.0274521	0.000230395	0.021466	0.965845	0.000153059	0.0174962	0.924515	0	0.000793711	0.0398425	0.974261	0	NA	NA	NA
vRhyme_bin_10698	24275	No	NA	35	13	0	Low-quality	Genome-fragment	39.91	AAI-based (high-confidence)	0	1		771	0.227443	0.188666	0.217303	0.104606	0.623348	0	0.272273	2	23875	5683	11937.5	39	0.000451407	0.0300469	4.00169e-09	8.94616e-05	0.000144188	0.0169816	0.000201035	0.0200517	0.96156	0.000148309	0.0172226	0.900956	0	0.00172901	0.0588049	0.930392	0	NA	NA	NA
vRhyme_bin_10699	19389	No	NA	23	0	1	Low-quality	Genome-fragment	10.12	AAI-based (medium-confidence)	0	1	no viral genes detected	772	0.383697	0.364851	0.332233	0.325044	0.722233	0	0.425612	3	18789	5856	6263	6	3.5656	3.76924	1.87099e-05	0.0085565	0.0280681	0.320005	0.000484618	0.0385349	0.860694	0.000237914	0.0274062	0.769062	0	0.00169671	0.0729102	0.887266	0	NA	NA	NA
vRhyme_bin_1069	96331	No	NA	94	6	4	Medium-quality	Genome-fragment	89.62	AAI-based (medium-confidence)	0	1		773	0.280874	0.270834	0.284787	0.186312	0.609266	0	0.326415	7	94931	8694	13561.6	89	1.03299	2.34053	6.0642e-06	0.00644721	0.021018	0.34018	0.000462731	0.0493361	0.775784	0.000183081	0.0310046	0.683652	0	0.000955599	0.0889604	0.850313	0	NA	NA	NA
vRhyme_bin_106	14441	No	NA	8	8	0	Low-quality	Genome-fragment	8.19	AAI-based (high-confidence)	0	1		774	0.250301	0.250135	0.260618	0.137496	0.555573	0	0.290825	2	14041	5064	7020.5	7	2.99824	2.44877	2.44817e-05	0.00699739	6.68004e-05	0.0115586	0.000246408	0.0221994	0.955203	0.000199198	0.0199599	0.88325	0	0.00115376	0.0480367	0.959125	0	NA	NA	NA
vRhyme_bin_10700	19479	No	NA	24	10	0	Low-quality	Genome-fragment	24.61	HMM-based (lower-bound)	0	1		775	0.310566	0.261354	0.231697	0.210141	0.756994	0	0.354151	2	19079	5516	9539.5	50	0.00505247	0.100523	1.46912e-08	0.000171413	0.00885768	0.133099	0.0014706	0.0542328	0.753551	0.000619208	0.0351911	0.661538	0	0.00148593	0.0545148	0.949094	0	NA	NA	NA
vRhyme_bin_10701	23984	No	NA	49	15	0	Low-quality	Genome-fragment	43.58	AAI-based (high-confidence)	0	1.1		776	0.968887	0.971499	0.970875	0.923088	0.992034	1	0.965277	3	23384	5702	7794.7	43	0.540155	1.28283	5.97134e-06	0.00475963	0.000555268	0.0471073	0.000216473	0.0281265	0.946019	0.000126452	0.0216728	0.896567	2	0.00185543	0.0829249	0.8977	4	NA	NA	NA
vRhyme_bin_10702	18155	No	NA	28	12	0	Medium-quality	Genome-fragment	58.56	AAI-based (medium-confidence)	0	1		777	0.280038	0.277125	0.276972	0.220544	0.779677	0	0.366871	2	17755	7231	8877.5	46	0.349125	0.835614	1.26429e-05	0.0050285	0.0114133	0.151085	0.000355815	0.0266764	0.934918	0.000228605	0.0213825	0.858403	0	0.00275129	0.0741793	0.89593	0	NA	NA	NA
vRhyme_bin_10703	20268	No	NA	13	4	0	Low-quality	Genome-fragment	37.69	AAI-based (high-confidence)	0	1		778	0.217828	0.219903	0.230235	0.145842	0.51827	0	0.266416	2	19868	9107	9934	37	3.63304	2.69557	2.9368e-07	0.000766395	0.000423222	0.0290937	0.000186834	0.0193305	0.974124	0.000132093	0.0162538	0.938481	0	0.00086115	0.0415006	0.973662	0	NA	NA	NA
vRhyme_bin_10704	23894	No	NA	29	6	0	Low-quality	Genome-fragment	21.75	HMM-based (lower-bound)	0	1		779	0.447749	0.427237	0.402163	0.333783	0.831242	0	0.488435	3	23294	5555	7764.7	60	4.41889	4.19148	9.15305e-05	0.0190575	0.00183236	0.0794788	0.000249844	0.0311733	0.907866	0.00013299	0.0230186	0.836669	0	0.00120416	0.0667744	0.903164	0	NA	NA	NA
vRhyme_bin_10705	15663	No	NA	18	7	1	Low-quality	Genome-fragment	9.1	AAI-based (medium-confidence)	0	1		780	0.284532	0.247792	0.26384	0.214495	0.647764	0	0.331685	2	15263	6930	7631.5	8	0.989067	1.40646	3.81924e-06	0.00276378	0.0428643	0.292794	0.00131496	0.0512828	0.822081	0.000597796	0.0345773	0.740486	0	0.00101831	0.045129	0.968181	0	NA	NA	NA
vRhyme_bin_10706	12373	No	NA	14	6	0	Low-quality	Genome-fragment	20.64	AAI-based (high-confidence)	0	1		781	0.270488	0.290594	0.288463	0.202966	0.762008	0	0.362904	2	11973	5603	5986.5	19	0.677818	1.16432	5.03469e-06	0.00317323	0.00642244	0.113335	0.000368913	0.027163	0.951346	0.000254491	0.0225606	0.893792	0	0.00264374	0.0727151	0.929024	0	NA	NA	NA
vRhyme_bin_10707	31091	No	NA	35	15	0	Medium-quality	Genome-fragment	82.27	AAI-based (high-confidence)	0	1		782	0.290227	0.275479	0.28506	0.22423	0.664367	0	0.347873	3	30491	8012	10163.7	78	2.46797	3.03432	1.36999e-05	0.00668664	0.00993596	0.194543	0.000251365	0.0312733	0.893662	0.00012596	0.022274	0.810936	0	0.00117855	0.0685414	0.892751	0	NA	NA	NA
vRhyme_bin_10708	19319	No	NA	21	4	1	Low-quality	Genome-fragment	42.07	AAI-based (medium-confidence)	0	1		783	0.610467	0.599038	0.649643	0.74311	0.896959	1	0.699843	3	18719	5840	6239.7	39	6.41484	4.59669	4.81365e-05	0.0132426	0.0119022	0.208278	0.000387888	0.0366669	0.849469	0.000193848	0.0254553	0.739105	0	0.00250472	0.0996858	0.789294	0	NA	NA	NA
vRhyme_bin_10709	20084	No	NA	33	11	0	Medium-quality	Genome-fragment	60.43	AAI-based (high-confidence)	0	1		784	0.205616	0.201774	0.203827	0.0844032	0.651677	0	0.269459	2	19684	7643	9842	59	0.151057	0.549648	1.19282e-07	0.000488431	4.12627e-05	0.00908435	0.0001369	0.0165469	0.972222	0.000116315	0.0152522	0.91712	0	0.00185359	0.0608866	0.917215	0	NA	NA	NA
vRhyme_bin_1070	54058	No	NA	70	12	1	High-quality	High-quality	100	AAI-based (high-confidence)	0	1	contig >1.5x longer than expected genome length	785	0.830328	0.83745	0.840037	0.841047	0.96724	1	0.86322	6	52858	6256	8809.7	133	2.16774	3.81359	1.40992e-05	0.0101334	0.0191966	0.386597	0.000391273	0.0470834	0.807874	0.000169889	0.0307697	0.714134	0	0.00154697	0.113286	0.805683	0	350_0
vRhyme_bin_10710	31661	No	NA	27	8	0	Low-quality	Genome-fragment	14.26	AAI-based (medium-confidence)	0	1		786	0.499655	0.442943	0.465543	0.410086	0.667825	0	0.49721	4	30861	5708	7715.3	15	5.15446	5.31387	9.52173e-06	0.00663027	0.0212429	0.314436	0.000456225	0.0443104	0.857228	0.000216244	0.0301169	0.77663	0	0.00121332	0.074059	0.903935	0	NA	NA	NA
vRhyme_bin_10711	11254	No	NA	9	7	0	Low-quality	Genome-fragment	29.21	AAI-based (high-confidence)	0	1.49		787	0.603333	0.580301	0.56482	0.323375	0.897168	0	0.5938	2	10854	5255	5427	28	0.532671	1.03215	3.5197e-07	0.000839011	0.00573625	0.10711	0.000763944	0.0390882	0.873768	0.000424694	0.0291443	0.773139	1	0.000742088	0.038525	0.976207	1	NA	NA	NA
vRhyme_bin_10712	30003	No	NA	42	13	1	Low-quality	Genome-fragment	49.92	AAI-based (high-confidence)	0	1		788	0.370077	0.318765	0.37307	0.445853	0.777535	0	0.45706	2	29603	5979	14801.5	49	6.13198	3.50199	1.41448e-05	0.00531879	0.0283074	0.237938	0.00124475	0.049895	0.809692	0.000547285	0.0330843	0.724862	0	0.00165463	0.0575262	0.945865	0	NA	NA	NA
vRhyme_bin_10713	12916	No	NA	17	0	1	Low-quality	Genome-fragment	7.68	AAI-based (high-confidence)	0	1	no viral genes detected	789	0.247523	0.236254	0.257291	0.159236	0.542925	0	0.288646	2	12516	6119	6258	8	3.60898	2.68662	6.51641e-06	0.0036101	0.00122082	0.0494129	0.000234885	0.0216742	0.966913	0.000190992	0.0195444	0.913076	0	0.00121644	0.0493242	0.961455	0	NA	NA	NA
vRhyme_bin_10714	14559	No	NA	25	9	0	Low-quality	Genome-fragment	43.85	AAI-based (high-confidence)	0	1		790	0.283204	0.243998	0.266068	0.226909	0.704742	0	0.344984	2	14159	6306	7079.5	42	1.1736	1.53206	3.74485e-07	0.000865431	0.117195	0.484139	0.00160364	0.0566329	0.762633	0.000671336	0.0366425	0.676694	0	0.00232599	0.0682055	0.921575	0	NA	NA	NA
vRhyme_bin_10715	13009	No	NA	17	1	0	Low-quality	Genome-fragment	30.33	AAI-based (high-confidence)	0	1		791	0.293798	0.275219	0.324907	0.218165	0.670486	0	0.356515	2	12609	5827	6304.5	29	0.796293	1.26198	4.10442e-07	0.000906026	0.0201857	0.200926	0.000439984	0.0296643	0.93333	0.000270957	0.0232791	0.866617	0	0.00228097	0.0675422	0.929405	0	NA	NA	NA
vRhyme_bin_10716	22848	No	NA	23	0	0	Low-quality	Genome-fragment	12.42	AAI-based (high-confidence)	0	1	no viral genes detected	792	0.313664	0.26926	0.287549	0.183143	0.75709	0	0.362141	3	22248	6001	7416	12	0.959616	1.94508	3.81746e-07	0.001232	0.00306905	0.100735	0.000263991	0.0314636	0.904276	0.000166612	0.0250353	0.798855	0	0.00324915	0.113947	0.753554	0	NA	NA	NA
vRhyme_bin_10717	12155	No	NA	7	1	0	Low-quality	Genome-fragment	30.12	AAI-based (medium-confidence)	0	1		793	0.414786	0.401661	0.453377	0.469404	0.826702	0	0.513186	2	11755	5141	5877.5	29	6.43103	3.58637	2.26056e-05	0.00672393	0.0676956	0.367956	0.00148483	0.0544946	0.784361	0.000678893	0.0368481	0.685562	0	0.00213189	0.0652977	0.935854	0	NA	NA	NA
vRhyme_bin_10718	11002	No	NA	13	10	0	Low-quality	Genome-fragment	38.21	AAI-based (high-confidence)	0	1		794	0.223682	0.213519	0.252118	0.166993	0.727321	0	0.316727	2	10602	5092	5301	36	0.000345192	0.0262752	3.30059e-06	0.00256928	0.00234288	0.0684526	0.00042293	0.0290837	0.910298	0.000308001	0.0248194	0.785424	0	0.00208761	0.0646159	0.913832	0	NA	NA	NA
vRhyme_bin_10719	44762	No	NA	43	2	0	High-quality	High-quality	100	AAI-based (medium-confidence)	0	1.27		795	0.905637	0.909821	0.918207	0.908748	0.983204	1	0.925123	2	44362	16966	22181	115	0.00246296	0.0701849	3.87837e-06	0.00278509	0.00523489	0.102322	0.000258837	0.0227524	0.947068	0.000110504	0.0148664	0.918758	0	0.000863924	0.0415674	0.963367	2	356_0
vRhyme_bin_1071	13250	No	NA	7	1	0	Low-quality	Genome-fragment	19.49	HMM-based (lower-bound)	0	1		796	0.414786	0.401661	0.41223	0.498977	0.88492	0	0.522515	2	12850	5027	6425	22	7.68596	3.9207	2.22585e-05	0.00667211	0.0506469	0.318267	0.00145374	0.0539211	0.823959	0.000735162	0.0383448	0.720941	0	0.0028686	0.0757442	0.927204	0	NA	NA	NA
vRhyme_bin_10720	20588	No	NA	17	11	0	Low-quality	Genome-fragment	47.19	AAI-based (high-confidence)	0	1		797	0.221521	0.239464	0.227249	0.221687	0.729031	0	0.32779	2	20188	9579	10094	47	4.49966	2.99989	3.61473e-05	0.00850262	0.00175673	0.0592744	0.000264001	0.0229783	0.960013	0.000162294	0.0180163	0.914558	0	0.00244111	0.0698729	0.926909	0	NA	NA	NA
vRhyme_bin_10721	59609	No	NA	55	2	0	High-quality	High-quality	100	AAI-based (high-confidence)	0	1		798	0.820082	0.824245	0.833556	0.807544	0.971509	1	0.851387	3	59009	12241	19669.7	117	0.593353	1.40007	2.95607e-06	0.00327476	0.00814969	0.180542	0.000266086	0.0323688	0.888646	0.000115874	0.0214089	0.8255	0	0.00107697	0.0622023	0.916802	0	556_0	573_0	562_0
vRhyme_bin_10722	17229	No	NA	23	3	0	Low-quality	Genome-fragment	24.47	AAI-based (medium-confidence)	0	1		799	0.374993	0.270822	0.332149	0.325158	0.850095	0	0.430643	2	16829	7241	8414.5	25	1.36604	1.6529	3.29185e-05	0.008114	0.0129053	0.160657	0.000656691	0.0362406	0.858365	0.000312171	0.0249869	0.764594	0	0.0017878	0.0597963	0.918194	0	NA	NA	NA
vRhyme_bin_10723	14629	No	NA	33	5	0	Low-quality	Genome-fragment	39.08	AAI-based (high-confidence)	0	1		800	0.242995	0.244477	0.255574	0.169891	0.761606	0	0.334909	2	14229	5110	7114.5	36	2.21195	2.10331	7.34697e-06	0.00383327	0.000795595	0.0398897	0.000424881	0.0291507	0.949567	0.000272439	0.0233426	0.899257	0	0.00626178	0.111909	0.835977	0	NA	NA	NA
vRhyme_bin_10724	21735	No	NA	31	8	0	Medium-quality	Genome-fragment	72.07	AAI-based (medium-confidence)	0	1		801	0.250103	0.244677	0.239313	0.125729	0.583011	0	0.288567	2	21335	5638	10667.5	70	3.0832	2.48322	2.04535e-05	0.00639586	0.00129232	0.0508394	0.000151569	0.0174109	0.969519	0.000134708	0.0164139	0.907825	0	0.00149252	0.0546356	0.934628	0	NA	NA	NA
vRhyme_bin_10725	15480	No	NA	21	10	1	Low-quality	Genome-fragment	35.49	AAI-based (medium-confidence)	0	1		802	0.283204	0.243998	0.261166	0.247969	0.738852	0	0.355038	2	15080	5155	7540	39	2.50333	2.23756	2.30448e-06	0.00214685	0.0499737	0.316145	0.00128948	0.0507834	0.840289	0.000622599	0.0352874	0.758646	0	0.00238578	0.0690765	0.931348	0	NA	NA	NA
vRhyme_bin_10726	15468	No	NA	31	1	0	Low-quality	Genome-fragment	23.74	AAI-based (high-confidence)	0	1.6	high kmer_freq may indicate large duplication	803	0.901717	0.909785	0.909127	0.731612	0.97792	1	0.886032	2	15068	7166	7534	22	0.00488976	0.0988914	2.60288e-07	0.000721509	0.0268633	0.23179	0.000963102	0.0438885	0.808137	0.000426784	0.0292159	0.709934	0	0.000288302	0.0240126	0.987821	10	NA	NA	NA
vRhyme_bin_10727	12755	No	NA	13	5	0	Low-quality	Genome-fragment	20.91	AAI-based (high-confidence)	0	1		804	0.263005	0.237418	0.260075	0.13028	0.675497	0	0.313255	2	12355	5939	6177.5	20	0.832867	1.29063	3.68831e-05	0.00858872	0.00104262	0.0456644	0.00026427	0.02299	0.951872	0.000222008	0.0210717	0.868312	0	0.00161166	0.0567743	0.939222	0	NA	NA	NA
vRhyme_bin_10728	17914	No	NA	25	4	0	Low-quality	Genome-fragment	14.56	HMM-based (lower-bound)	0	1		805	0.270286	0.246334	0.267982	0.199077	0.717407	0	0.340217	2	17514	8756	8757	35	0.481625	0.981453	1.29859e-06	0.00161158	0.00687803	0.117286	0.000483862	0.0311083	0.897038	0.00025626	0.0226389	0.810952	0	0.00141221	0.0531453	0.935495	0	NA	NA	NA
vRhyme_bin_10729	25579	No	NA	40	10	0	Medium-quality	Genome-fragment	75.47	AAI-based (high-confidence)	0	1.16		806	0.93427	0.937056	0.912132	0.847205	0.990002	1	0.924133	2	25179	7846	12589.5	73	0.132222	0.514241	3.93259e-05	0.00886859	0.0243927	0.220874	0.000912962	0.0427308	0.842217	0.000400494	0.0283017	0.767333	1	0.00138007	0.0525371	0.947581	7	NA	NA	NA
vRhyme_bin_1072	20485	No	NA	22	1	0	Low-quality	Genome-fragment	21.56	AAI-based (medium-confidence)	0	1		807	0.339778	0.292309	0.334384	0.289732	0.758919	0	0.403024	3	19885	5108	6628.3	21	0.695296	1.47229	7.72476e-06	0.00504714	0.0690827	0.495962	0.00153296	0.0776587	0.628826	0.000645242	0.050367	0.516706	0	0.00427743	0.12098	0.792255	0	NA	NA	NA
vRhyme_bin_10730	16974	No	NA	28	4	0	Low-quality	Genome-fragment	20.62	AAI-based (high-confidence)	0	1.42		808	0.942941	0.953609	0.952846	0.885673	0.989177	1	0.944849	3	16374	5122	5458	19	11.9932	6.50572	8.23163e-06	0.00557659	0.00711646	0.155862	0.000406139	0.0366408	0.912258	0.000264736	0.0287678	0.822751	3	0.00375344	0.115125	0.813545	7	NA	NA	NA
vRhyme_bin_10731	14236	No	NA	21	2	0	Low-quality	Genome-fragment	30.85	AAI-based (medium-confidence)	0	1		809	0.256229	0.279557	0.264725	0.202949	0.749255	0	0.350543	2	13836	5293	6918	29	3.63138	2.69495	1.90663e-08	0.000195276	0.00265864	0.0729196	0.000347045	0.0263456	0.942594	0.000245856	0.0221746	0.866238	0	0.00564004	0.106208	0.820261	0	NA	NA	NA
vRhyme_bin_10732	12517	No	NA	16	8	1	Low-quality	Genome-fragment	33.16	AAI-based (high-confidence)	0	1		810	0.239302	0.219421	0.252291	0.106412	0.553987	0	0.274283	2	12117	5257	6058.5	29	0.500377	1.00038	2.25134e-06	0.00212195	0.000557374	0.0333878	0.000219442	0.0209496	0.964408	0.000203936	0.0201958	0.893304	0	0.00116453	0.0482604	0.963499	0	NA	NA	NA
vRhyme_bin_10733	23705	No	NA	33	5	0	Medium-quality	Genome-fragment	63.99	AAI-based (medium-confidence)	0	1		811	0.238299	0.216157	0.228989	0.0884412	0.539042	0	0.262185	2	23305	11307	11652.5	63	0.00930126	0.136391	2.4088e-05	0.00694089	0.000222831	0.0211107	0.000129334	0.0160832	0.970456	0.00010362	0.0143958	0.91472	0	0.000791572	0.0397887	0.96248	0	NA	NA	NA
vRhyme_bin_10734	15060	No	NA	22	9	0	Low-quality	Genome-fragment	38.94	AAI-based (high-confidence)	0	1		812	0.251493	0.204977	0.218213	0.211011	0.659542	0	0.309047	2	14660	6990	7330	37	4.1453	2.87934	2.35442e-07	0.00068621	0.000942118	0.0434078	0.000683046	0.0369607	0.863222	0.000342501	0.0261725	0.771131	0	0.00137412	0.0524237	0.93861	0	NA	NA	NA
vRhyme_bin_10735	40377	No	NA	30	2	4	Low-quality	Genome-fragment	21.87	AAI-based (medium-confidence)	0	1		813	0.307835	0.313493	0.310759	0.144509	0.532735	0	0.321866	3	39777	5097	13259	21	1.64573	2.53406	1.44176e-05	0.00695541	0.00361525	0.115267	9.97642e-05	0.0199758	0.962947	9.38589e-05	0.0179277	0.890004	0	0.00108997	0.0660262	0.911618	0	NA	NA	NA
vRhyme_bin_10736	34991	No	NA	38	6	0	Medium-quality	Genome-fragment	66	AAI-based (high-confidence)	0	1		814	0.442389	0.424253	0.435705	0.593636	0.869669	0	0.55313	2	34591	10269	17295.5	65	10.0275	4.47828	3.53428e-05	0.00840748	0.0103778	0.144068	0.000373052	0.0273149	0.939236	0.000183396	0.0191518	0.895194	0	0.00130047	0.0509994	0.957808	0	NA	NA	NA
vRhyme_bin_10737	70253	No	NA	76	16	2	High-quality	High-quality	100	AAI-based (medium-confidence)	0	1	contig >1.5x longer than expected genome length	815	0.954217	0.960699	0.958423	0.962336	0.989062	1	0.964947	6	69053	7886	11508.8	152	6.11774	6.48912	8.85451e-05	0.0237382	0.00786251	0.244387	0.000324348	0.0452981	0.799002	0.000137571	0.0290048	0.703217	3	0.000857948	0.0689115	0.860704	0	500_0	568_0	549_0
vRhyme_bin_10738	15338	No	NA	30	4	0	Low-quality	Genome-fragment	49.79	AAI-based (high-confidence)	0	1		816	0.306434	0.240025	0.234273	0.237218	0.749452	0	0.35348	2	14938	6365	7469	48	3.24192	2.54634	4.56043e-06	0.00302008	0.0236093	0.217298	0.000856694	0.0413931	0.899842	0.000449791	0.029993	0.837263	0	0.00184797	0.0607942	0.948439	0	NA	NA	NA
vRhyme_bin_10739	39903	No	NA	21	8	0	Medium-quality	Genome-fragment	83.75	AAI-based (medium-confidence)	0	1		817	0.298078	0.270755	0.276866	0.309331	0.757667	0	0.38254	3	39303	5655	13101	87	3.13689	3.17161	6.85245e-06	0.0048574	0.0295145	0.322914	0.00101446	0.0630351	0.753595	0.000438813	0.0413731	0.664736	0	0.00165089	0.0795322	0.923553	0	NA	NA	NA
vRhyme_bin_1073	38853	No	NA	54	5	0	Medium-quality	Genome-fragment	54.34	AAI-based (high-confidence)	0	1		818	0.326796	0.302971	0.332901	0.248325	0.696122	0	0.381423	4	38053	7101	9513.3	54	2.31636	3.67308	1.10816e-06	0.00237303	0.0237565	0.299923	0.000472558	0.041478	0.853589	0.000205957	0.0281325	0.779318	0	0.0019777	0.0978508	0.841064	0	NA	NA	NA
vRhyme_bin_10740	27801	No	NA	35	9	1	Low-quality	Genome-fragment	44.99	AAI-based (high-confidence)	0	1		819	0.476534	0.418649	0.394702	0.546688	0.829714	0	0.533257	3	27201	5778	9067	44	4.20532	3.89136	3.46743e-05	0.0110107	0.0219134	0.259592	0.000716545	0.0490764	0.829744	0.000326917	0.0325809	0.752243	0	0.00104581	0.0566867	0.944478	0	NA	NA	NA
vRhyme_bin_10741	25674	No	NA	14	6	0	Low-quality	Genome-fragment	38.67	AAI-based (medium-confidence)	0	1		820	0.441337	0.358989	0.407498	0.637299	0.939852	0	0.556995	2	25274	7301	12637	38	9.08401	4.2624	2.88346e-05	0.00759402	0.0517636	0.321756	0.00141229	0.0531468	0.804352	0.000640926	0.035803	0.715154	0	0.00304373	0.0780221	0.918303	0	NA	NA	NA
vRhyme_bin_10742	40947	No	NA	54	10	2	Medium-quality	Genome-fragment	51.74	AAI-based (medium-confidence)	0	1		821	0.275479	0.253462	0.268593	0.138786	0.607352	0	0.308734	5	39947	6316	7989.4	49	1.96232	3.43535	5.28434e-07	0.00189563	0.00319557	0.142108	0.000120672	0.026825	0.918436	6.82932e-05	0.0209811	0.82882	0	0.00113096	0.0799399	0.85491	0	NA	NA	NA
vRhyme_bin_10743	25710	No	NA	36	0	0	Low-quality	Genome-fragment	45.89	AAI-based (medium-confidence)	0	1	no viral genes detected	822	0.314859	0.293831	0.308727	0.228885	0.731031	0	0.375466	3	25110	5894	8370	44	0.164811	0.807816	2.4663e-06	0.0029951	0.017328	0.241256	0.000310702	0.0311716	0.927345	0.00015937	0.0240489	0.865792	0	0.0025267	0.096262	0.869583	0	NA	NA	NA
vRhyme_bin_10744	68873	No	NA	78	32	0	High-quality	High-quality	100	AAI-based (high-confidence)	0	1	contig >1.5x longer than expected genome length	823	0.85986	0.869639	0.847377	0.858374	0.973	1	0.88165	6	67673	5462	11278.8	142	0.217591	1.24876	2.49618e-05	0.0137145	0.00621306	0.185541	0.000298527	0.0465461	0.821478	0.000147266	0.0320336	0.720904	0	0.00179071	0.0961541	0.821052	0	357_0	423_0	527_0
vRhyme_bin_10745	29900	No	NA	41	2	0	High-quality	High-quality	100	AAI-based (high-confidence)	0	1		824	0.1674	0.178978	0.171065	0.163139	0.445095	0	0.225136	2	29500	10156	14750	100	1.23129	1.56926	1.48635e-05	0.00545225	0.00698376	0.118184	0.000405127	0.028465	0.919752	0.00020114	0.0200569	0.863618	0	0.00110968	0.0471101	0.950812	0	559_0	575_0	564_0
vRhyme_bin_10746	20065	No	NA	11	5	0	Low-quality	Genome-fragment	32.56	AAI-based (high-confidence)	0	1		825	0.258864	0.224262	0.255575	0.113345	0.5976	0	0.289929	2	19665	6841	9832.5	32	0.122485	0.494944	2.02044e-05	0.00635679	0.00103562	0.045511	0.00017495	0.0187056	0.964611	0.000144478	0.0169987	0.898928	0	0.0014067	0.0530415	0.943501	0	NA	NA	NA
vRhyme_bin_10747	27500	No	NA	38	15	0	Medium-quality	Genome-fragment	75.74	AAI-based (high-confidence)	0	1		826	0.236486	0.210907	0.206493	0.0858939	0.535806	0	0.255117	2	27100	10536	13550	73	0.412283	0.908056	1.58586e-05	0.0056318	0.000549782	0.0331597	0.000116355	0.0152548	0.97491	9.23024e-05	0.0135869	0.929016	0	0.00106447	0.0461405	0.952973	0	NA	NA	NA
vRhyme_bin_10748	23085	No	NA	22	10	1	Low-quality	Genome-fragment	30.43	AAI-based (high-confidence)	0	1		827	0.315971	0.273985	0.291263	0.229986	0.718217	0	0.365884	3	22485	5505	7495	48	0.618157	1.57052	4.95142e-06	0.00404117	0.0301034	0.330718	0.000907937	0.0542276	0.785888	0.000403518	0.0356061	0.69319	0	0.00136972	0.0739008	0.91551	0	NA	NA	NA
vRhyme_bin_10749	29626	No	NA	50	20	1	Low-quality	Genome-fragment	28.78	AAI-based (high-confidence)	0	1		828	0.231659	0.241952	0.237236	0.144946	0.76961	0	0.325081	2	29226	7875	14613	36	0.0015667	0.0559769	1.84948e-05	0.00608191	3.09457e-05	0.00786711	0.000310089	0.0249034	0.958212	0.000184566	0.0192128	0.919103	0	0.00392043	0.0885487	0.880402	0	NA	NA	NA
vRhyme_bin_1074	23159	No	NA	8	2	0	Low-quality	Genome-fragment	35.24	AAI-based (medium-confidence)	0	1		829	0.376309	0.337172	0.339509	0.246871	0.751084	0	0.410189	3	22559	5234	7519.7	31	1.27991	2.25585	7.68251e-06	0.00506357	0.0354107	0.33504	0.00058371	0.0448334	0.855505	0.00027818	0.0304309	0.776603	0	0.00184953	0.0830151	0.89673	0	NA	NA	NA
vRhyme_bin_10750	30577	No	NA	38	19	0	Medium-quality	Genome-fragment	82.52	AAI-based (high-confidence)	0	1		830	0.262546	0.215779	0.231606	0.188659	0.623033	0	0.304324	2	30177	6060	15088.5	81	0.954134	1.3814	5.10641e-07	0.00101058	0.00439893	0.0937969	0.000276231	0.0235045	0.941642	0.000180159	0.0189821	0.868078	0	0.00123597	0.0497187	0.94887	0	NA	NA	NA
vRhyme_bin_10751	27404	No	NA	24	10	0	Medium-quality	Genome-fragment	65.76	AAI-based (medium-confidence)	0	1		831	0.314219	0.324984	0.307581	0.273735	0.69238	0	0.38258	4	26604	5411	6651	61	3.32525	4.22163	1.21317e-05	0.00820992	0.0117579	0.250456	0.000300238	0.0357882	0.848072	0.000143661	0.0254864	0.736301	0	0.00135586	0.0802147	0.849126	0	NA	NA	NA
vRhyme_bin_10752	44862	No	NA	43	9	1	Medium-quality	Genome-fragment	77.22	AAI-based (high-confidence)	0	1		832	0.310609	0.332875	0.315799	0.181751	0.61481	0	0.351169	4	44062	5417	11015.5	75	0.382527	1.23723	6.78323e-06	0.00594715	0.0119366	0.252225	0.000310134	0.0391179	0.840649	0.000133904	0.0262241	0.750006	0	0.000668072	0.0566149	0.921869	0	NA	NA	NA
vRhyme_bin_10753	37102	No	NA	39	7	0	Medium-quality	Genome-fragment	63.44	AAI-based (high-confidence)	0	1		833	0.266621	0.226254	0.251438	0.190701	0.644792	0	0.315961	2	36702	13573	18351	62	1.2817	1.60106	5.4042e-06	0.00328761	0.00831407	0.12895	0.000246851	0.0222194	0.94319	0.000130093	0.0161303	0.88946	0	0.00176613	0.0594329	0.916788	0	NA	NA	NA
vRhyme_bin_10754	29771	No	NA	35	4	0	Medium-quality	Genome-fragment	77.14	AAI-based (high-confidence)	0	1		834	0.383021	0.422154	0.410105	0.465684	0.876799	0	0.511552	3	29171	5918	9723.7	67	3.45727	3.46895	5.49249e-05	0.0147792	0.00350355	0.107403	0.000391812	0.0379907	0.848893	0.000183729	0.0254685	0.759306	0	0.0019095	0.0761289	0.851155	0	NA	NA	NA
vRhyme_bin_10755	18754	No	NA	18	2	0	Medium-quality	Genome-fragment	77.4	AAI-based (medium-confidence)	0	1		835	0.195016	0.198894	0.217729	0.169891	0.725992	0	0.301504	2	18354	8106	9177	78	2.33992	2.16329	5.03114e-06	0.00317211	0.0008736	0.0417995	0.00036929	0.0271768	0.938138	0.000222732	0.021106	0.875616	0	0.00241936	0.0695609	0.91419	0	NA	NA	NA
vRhyme_bin_10756	17206	No	NA	13	5	0	Low-quality	Genome-fragment	38.19	AAI-based (medium-confidence)	0	1		836	0.650698	0.635355	0.629255	0.607385	0.935989	1	0.691736	3	16606	5317	5535.3	31	5.2298	4.29072	9.04306e-05	0.0185158	0.0035555	0.112825	0.000439998	0.0410715	0.833352	0.000237261	0.03076	0.704669	0	0.00359675	0.107671	0.789973	0	NA	NA	NA
vRhyme_bin_10757	23163	No	NA	45	3	0	Low-quality	Genome-fragment	49.68	AAI-based (medium-confidence)	0	1		837	0.971413	0.967487	0.966399	0.942046	0.992075	1	0.967884	2	22763	6759	11381.5	49	0.777313	1.24685	1.2172e-05	0.00493396	4.49352e-07	0.000948	0.0001534	0.0175157	0.969598	0.00012517	0.0158222	0.913611	1	0.000853684	0.0413203	0.9638	4	NA	NA	NA
vRhyme_bin_10758	25255	No	NA	29	6	0	Medium-quality	Genome-fragment	77.81	AAI-based (high-confidence)	0	1		838	0.361916	0.295515	0.306175	0.403534	0.833542	0	0.440136	2	24855	6182	12427.5	78	0.666037	1.15416	4.02353e-05	0.00897054	0.0647744	0.359929	0.00166713	0.0577431	0.78176	0.000736752	0.0383862	0.694657	0	0.00141418	0.0531822	0.956909	0	NA	NA	NA
vRhyme_bin_10759	24951	No	NA	35	5	0	Medium-quality	Genome-fragment	64.72	AAI-based (medium-confidence)	0	1		839	0.259998	0.228649	0.237606	0.178399	0.646514	0	0.310233	2	24551	9999	12275.5	58	0.0591886	0.34406	1.30461e-05	0.00510806	0.00448374	0.0946968	0.000216587	0.0208128	0.958861	0.00013409	0.0163762	0.912122	0	0.00140028	0.0529203	0.939865	0	NA	NA	NA
vRhyme_bin_1075	80694	No	NA	77	4	9	Low-quality	Genome-fragment	44.51	AAI-based (medium-confidence)	0	1		840	0.595858	0.67844	0.659891	0.687073	0.909182	1	0.706089	6	79494	7069	13249	45	5.12491	5.76935	2.88477e-05	0.013476	0.00730061	0.225482	0.000391864	0.0470655	0.800314	0.000154729	0.0290492	0.728823	0	0.000587369	0.0589959	0.898728	1	NA	NA	NA
vRhyme_bin_10760	31405	No	NA	26	3	0	Medium-quality	Genome-fragment	50.58	AAI-based (high-confidence)	0	1		841	0.216122	0.201171	0.200844	0.119526	0.620334	0	0.2716	2	31005	14925	15502.5	50	0.49872	0.998719	4.72719e-07	0.000972337	0.00227869	0.0675084	0.000211617	0.0205727	0.962271	0.00012221	0.0156339	0.923985	0	0.00155377	0.0557452	0.943634	0	NA	NA	NA
vRhyme_bin_10761	15982	No	NA	16	5	0	Low-quality	Genome-fragment	26.12	AAI-based (medium-confidence)	0	1		842	0.268177	0.244961	0.262993	0.201917	0.76318	0	0.348246	2	15582	6006	7791	25	0.542059	1.04121	1.32361e-06	0.00162703	0.0128364	0.160228	0.000684946	0.037012	0.860663	0.000332886	0.0258026	0.767288	0	0.00228934	0.0676659	0.910081	0	NA	NA	NA
vRhyme_bin_10762	16291	No	NA	13	7	0	Low-quality	Genome-fragment	27.49	AAI-based (medium-confidence)	0	1		843	0.374944	0.358467	0.364672	0.457898	0.814088	0	0.474014	2	15891	6465	7945.5	26	4.19979	2.8982	3.97199e-05	0.0089129	0.00987633	0.140544	0.000389216	0.0279004	0.92588	0.000221572	0.021051	0.856443	0	0.00223079	0.0667951	0.91342	0	NA	NA	NA
vRhyme_bin_10763	19665	No	NA	26	10	1	Low-quality	Genome-fragment	21.79	HMM-based (lower-bound)	0	1		844	0.285831	0.249536	0.252842	0.226909	0.788647	0	0.360753	2	19265	5373	9632.5	47	1.56979	1.77189	2.45937e-06	0.00221782	0.0386838	0.27815	0.00105312	0.0458939	0.829154	0.000476536	0.0308719	0.744682	0	0.00329485	0.0811769	0.879158	0	NA	NA	NA
vRhyme_bin_10764	22525	No	NA	27	17	0	Medium-quality	Genome-fragment	50.05	AAI-based (high-confidence)	0	1.45		845	0.947856	0.954556	0.946189	0.834039	0.990894	1	0.934707	2	22125	9349	11062.5	49	0.380354	0.872186	8.46361e-08	0.000411427	0.00569749	0.106747	0.00082805	0.0406952	0.849527	0.000352185	0.02654	0.77849	2	0.000250178	0.0223686	0.990307	8	NA	NA	NA
vRhyme_bin_10765	37608	No	NA	35	13	0	Medium-quality	Genome-fragment	70.35	AAI-based (high-confidence)	0	1		846	0.327739	0.3244	0.300638	0.217781	0.609069	0	0.355925	4	36808	5389	9202	68	0.602677	1.77876	3.58425e-05	0.0137995	0.00250904	0.120397	0.000250759	0.0344552	0.863668	0.000125793	0.0244233	0.757576	0	0.000856342	0.0694421	0.890746	0	NA	NA	NA
vRhyme_bin_10766	15180	No	NA	20	11	0	Low-quality	Genome-fragment	28.81	AAI-based (high-confidence)	0	1		847	0.359503	0.337857	0.405619	0.392379	0.887389	0	0.476549	2	14780	5983	7390	28	6.25413	3.5367	7.34009e-05	0.0121162	0.00121078	0.0492093	0.000565892	0.033642	0.879458	0.000294936	0.0242873	0.784055	0	0.00193722	0.062245	0.917514	0	NA	NA	NA
vRhyme_bin_10767	44588	No	NA	41	4	0	Medium-quality	Genome-fragment	85.75	AAI-based (medium-confidence)	0	1		848	0.347581	0.364887	0.372719	0.269037	0.735905	0	0.418026	3	43988	5443	14662.7	87	2.62825	2.99864	6.82563e-05	0.0165234	0.00285142	0.0977362	0.000149566	0.0239009	0.937336	0.000106807	0.019707	0.850448	0	0.0016672	0.0796788	0.863824	0	NA	NA	NA
vRhyme_bin_10768	16098	No	NA	16	2	0	Low-quality	Genome-fragment	8.61	HMM-based (lower-bound)	0	1		849	0.257763	0.226566	0.253324	0.141516	0.624004	0	0.300635	2	15698	5095	7849	21	0.589451	1.08577	9.90206e-07	0.00140727	0.00135648	0.0520862	0.000433643	0.0294497	0.931804	0.000271077	0.0232842	0.863951	0	0.00122974	0.0495931	0.954914	0	NA	NA	NA
vRhyme_bin_10769	13726	No	NA	24	3	0	Low-quality	Genome-fragment	25.31	AAI-based (medium-confidence)	0	1		850	0.259692	0.27542	0.25684	0.218181	0.797701	0	0.361567	2	13326	5703	6663	24	0.646076	1.13673	1.58406e-05	0.00562861	0.0193219	0.19658	0.000780514	0.0395098	0.870473	0.000408327	0.0285772	0.780584	0	0.00406289	0.0901431	0.863051	0	NA	NA	NA
vRhyme_bin_1076	15264	No	NA	19	3	0	Low-quality	Genome-fragment	26.65	AAI-based (medium-confidence)	0	1		851	0.209167	0.216307	0.238604	0.149556	0.718769	0	0.306481	2	14864	7348	7432	30	1.57144	1.77282	2.33734e-09	6.83717e-05	0.000623925	0.0353249	0.000375936	0.0274203	0.947507	0.00023493	0.0216763	0.889981	0	0.0023053	0.0679013	0.926477	0	NA	NA	NA
vRhyme_bin_10770	22384	No	NA	23	2	0	Low-quality	Genome-fragment	24.5	HMM-based (lower-bound)	0	1		852	0.252729	0.236372	0.229526	0.148914	0.632617	0	0.300032	2	21984	6136	10992	39	3.03969	2.46564	1.7853e-05	0.00597544	0.00139474	0.0528154	0.000173606	0.0186336	0.961738	0.0001393	0.0166913	0.891695	0	0.00184304	0.0607132	0.915846	0	NA	NA	NA
vRhyme_bin_10771	14500	No	NA	7	5	0	Low-quality	Genome-fragment	36.74	AAI-based (high-confidence)	0	1		853	0.428375	0.328163	0.465464	0.47284	0.859153	0	0.510799	2	14100	5476	7050	35	1.11371	1.49245	6.20727e-05	0.0111421	0.0102033	0.142852	0.000661466	0.0363721	0.862081	0.000343775	0.0262212	0.758467	0	0.00154544	0.0555957	0.932198	0	NA	NA	NA
vRhyme_bin_10772	10708	No	NA	13	0	0	Low-quality	Genome-fragment	5.71	AAI-based (medium-confidence)	0	1.73	no viral genes detected; high kmer_freq may indicate large duplication	854	0.901717	0.909785	0.909127	0.714841	0.97792	1	0.882678	2	10308	5079	5154	5	0.110877	0.470907	2.23125e-06	0.00211246	0.0437243	0.295717	0.000710577	0.0376982	0.874484	0.000402389	0.0283686	0.769291	0	0.000188598	0.0194215	0.992905	6	NA	NA	NA
vRhyme_bin_10773	30781	No	NA	44	13	0	High-quality	High-quality	100	AAI-based (high-confidence)	0	1		855	0.224172	0.18833	0.218486	0.218917	0.668207	0	0.303622	3	30181	7319	10060.3	101	2.63227	2.86875	1.4668e-07	0.000745586	0.0625405	0.466585	0.00128435	0.06496	0.725484	0.000547618	0.0426736	0.629023	0	0.00155152	0.0776718	0.905943	0	577_0	579_0	542_0
vRhyme_bin_10774	12492	No	NA	22	2	0	Low-quality	Genome-fragment	11.02	HMM-based (lower-bound)	0	1		856	0.358501	0.312137	0.315243	0.24736	0.57799	0	0.362246	2	12092	5318	6046	21	4.60244	3.03396	2.42235e-05	0.00696039	0.00618304	0.111203	0.000224117	0.0211715	0.958635	0.000177483	0.0188405	0.888706	0	0.000954424	0.0436904	0.959373	0	NA	NA	NA
vRhyme_bin_10775	38275	No	NA	45	14	0	Medium-quality	Genome-fragment	72.51	AAI-based (high-confidence)	0	1		857	0.361509	0.307698	0.352116	0.284586	0.668049	0	0.394791	3	37675	8569	12558.3	70	2.52821	2.91534	2.80393e-05	0.0097595	0.00652191	0.155569	0.00029568	0.031737	0.890596	0.000144481	0.0224807	0.80522	0	0.000831763	0.057394	0.92622	0	NA	NA	NA
vRhyme_bin_10776	17239	No	NA	21	10	0	Low-quality	Genome-fragment	9.55	AAI-based (medium-confidence)	0	1		858	0.351748	0.312369	0.357242	0.248325	0.707684	0	0.395474	3	16639	5191	5546.3	9	2.32509	2.83801	6.83992e-07	0.00163485	0.0242298	0.277899	0.000441334	0.0386977	0.863265	0.00022757	0.0273561	0.763245	0	0.00144021	0.0682545	0.907414	0	NA	NA	NA
vRhyme_bin_10777	13376	No	NA	16	8	0	Low-quality	Genome-fragment	30.9	AAI-based (high-confidence)	0	1		859	0.293798	0.275219	0.308572	0.206101	0.710411	0	0.35882	2	12976	5269	6488	30	0.13391	0.517514	7.75053e-08	0.000393714	0.0311502	0.249601	0.00053321	0.0326561	0.890653	0.000293122	0.0242125	0.795951	0	0.00206108	0.0642041	0.91475	0	NA	NA	NA
vRhyme_bin_10778	54855	No	NA	68	25	3	Low-quality	Genome-fragment	32.09	AAI-based (medium-confidence)	0	1		860	0.275079	0.252575	0.27746	0.11811	0.624838	0	0.309613	5	53855	6963	10771	35	1.29507	2.85585	1.76169e-05	0.0103632	0.00122307	0.0891813	0.000165849	0.0312824	0.90106	8.39402e-05	0.0231277	0.81382	0	0.000969502	0.08019	0.871969	0	NA	NA	NA
vRhyme_bin_10779	57393	No	NA	78	21	1	High-quality	High-quality	100	AAI-based (high-confidence)	0	1		861	0.380019	0.349702	0.345673	0.332131	0.59029	0	0.399563	4	56593	6639	14148.3	100	4.95774	4.90317	2.26545e-05	0.011584	0.0142748	0.251074	0.000259268	0.0332562	0.883432	0.000109087	0.0219372	0.816872	0	0.000574195	0.047545	0.944998	0	122_1	505_0	118_0
vRhyme_bin_1077	36438	No	NA	30	5	0	High-quality	High-quality	100	AAI-based (high-confidence)	0	1		862	0.35411	0.277319	0.285152	0.326948	0.714904	0	0.391686	6	35238	5163	5873	76	3.92845	5.55748	1.18076e-05	0.00850252	0.0417282	0.472528	0.000847994	0.0645385	0.720502	0.000349416	0.0411737	0.623152	0	0.00134473	0.107287	0.841152	0	447_0
vRhyme_bin_10780	30021	No	NA	49	11	0	Medium-quality	Genome-fragment	86.07	AAI-based (high-confidence)	0	1		863	0.41254	0.381156	0.404591	0.51611	0.892877	0	0.521455	2	29621	5337	14810.5	83	8.85895	4.20926	7.52494e-06	0.00387942	0.0148039	0.172069	0.000553199	0.0332626	0.919942	0.000321369	0.0253523	0.847484	0	0.0028791	0.0758828	0.911859	0	NA	NA	NA
vRhyme_bin_10781	14754	No	NA	21	4	0	Low-quality	Genome-fragment	17.15	AAI-based (high-confidence)	0	1		864	0.208689	0.231828	0.228357	0.109035	0.62189	0	0.27996	2	14354	5163	7177	16	0.35944	0.847868	1.53425e-05	0.0055394	5.86077e-05	0.0108266	0.000156164	0.0176728	0.967803	0.000157417	0.0177436	0.889348	0	0.00234879	0.0685389	0.901591	0	NA	NA	NA
vRhyme_bin_10782	34806	No	NA	58	37	0	Low-quality	Genome-fragment	17.11	AAI-based (high-confidence)	0	1		865	0.43484	0.389675	0.402963	0.364656	0.846739	0	0.487775	4	34006	5428	8501.5	17	1.99101	3.44265	2.91052e-05	0.0114962	0.00219509	0.112117	0.000293754	0.0377669	0.863631	0.000172317	0.0292294	0.740105	1	0.00164096	0.0913168	0.823212	0	NA	NA	NA
vRhyme_bin_10783	19862	No	NA	30	8	0	Low-quality	Genome-fragment	35.02	AAI-based (medium-confidence)	0	1		866	0.336955	0.306712	0.296278	0.283717	0.845777	0	0.413888	2	19462	7990	9731	36	0.101856	0.451344	2.60988e-05	0.0072248	0.0221996	0.210711	0.00161773	0.056881	0.786598	0.000736656	0.0383838	0.696378	0	0.00400365	0.0894835	0.888504	0	NA	NA	NA
vRhyme_bin_10784	13147	No	NA	5	4	0	Low-quality	Genome-fragment	22.33	AAI-based (high-confidence)	0	1		867	0.283204	0.257654	0.278761	0.226909	0.742047	0	0.357715	2	12747	5888	6373.5	21	0.539487	1.03874	6.80224e-08	0.000368843	0.0522716	0.323331	0.00116096	0.0481862	0.802278	0.00053324	0.032657	0.700442	0	0.00239842	0.0692592	0.916906	0	NA	NA	NA
vRhyme_bin_10785	12217	No	NA	17	5	0	Low-quality	Genome-fragment	16.45	HMM-based (lower-bound)	0	1		868	0.22246	0.249246	0.242751	0.134862	0.610125	0	0.291889	2	11817	5874	5908.5	29	3.37439	2.59784	3.38166e-05	0.00822394	5.40369e-05	0.0103959	0.000168848	0.0183765	0.966576	0.000160757	0.0179308	0.893587	0	0.00252416	0.0710516	0.890805	0	NA	NA	NA
vRhyme_bin_10786	11632	No	NA	16	2	0	Low-quality	Genome-fragment	5.51	AAI-based (medium-confidence)	0	1		869	0.239302	0.219421	0.252291	0.104606	0.540932	0	0.27131	2	11232	5321	5616	5	1.15935	1.52273	2.09295e-08	0.000204595	0.000105836	0.014549	0.000204311	0.0202144	0.977548	0.000182315	0.0190953	0.93782	0	0.000872312	0.0417687	0.978392	0	NA	NA	NA
vRhyme_bin_10787	35989	No	NA	51	12	0	Medium-quality	Genome-fragment	59.74	AAI-based (high-confidence)	0	1		870	0.301168	0.287979	0.314703	0.232215	0.765914	0	0.380396	3	35389	7498	11796.3	58	2.46478	3.11568	6.51292e-05	0.0145373	0.00110917	0.0654968	0.000348412	0.0367541	0.858004	0.000168925	0.0252988	0.768147	0	0.00116163	0.0675078	0.90816	0	NA	NA	NA
vRhyme_bin_10788	52916	No	NA	61	8	0	High-quality	High-quality	100	AAI-based (medium-confidence)	0	1		871	0.209409	0.200919	0.208952	0.126343	0.609734	0	0.271071	3	52316	5455	17438.7	95	0.0542249	0.462438	7.43319e-06	0.00541452	0.00224098	0.0917383	0.00020589	0.0283733	0.914794	0.000128701	0.0208912	0.83041	0	0.0013482	0.0733691	0.887351	0	576_0	574_0	563_0
vRhyme_bin_10789	18741	No	NA	14	7	0	Low-quality	Genome-fragment	8.75	AAI-based (medium-confidence)	0	1		872	0.314185	0.298656	0.30186	0.222977	0.702129	0	0.367962	2	18341	8655	9170.5	8	0.373142	0.863877	2.09237e-05	0.00646896	0.00956968	0.138345	0.000294607	0.0242737	0.951734	0.000182763	0.0191187	0.899732	0	0.00166039	0.0576261	0.939541	0	NA	NA	NA
vRhyme_bin_1078	22931	No	NA	27	8	0	Low-quality	Genome-fragment	26.75	AAI-based (high-confidence)	0	1		873	0.23482	0.255927	0.288341	0.129322	0.722644	0	0.326211	3	22331	5042	7443.7	31	0.503073	1.35062	1.05766e-05	0.00648249	0.000309894	0.0346534	0.000345928	0.0370346	0.885148	0.000212265	0.028926	0.778794	0	0.00206136	0.0873652	0.870814	0	NA	NA	NA
vRhyme_bin_10790	23679	No	NA	30	12	0	Medium-quality	Genome-fragment	57.95	AAI-based (high-confidence)	0	1		874	0.307262	0.284188	0.269918	0.211133	0.68912	0	0.352324	3	23079	6852	7693	56	1.78637	2.66157	2.56315e-06	0.00302859	0.00403363	0.125621	0.000627322	0.0450455	0.8058	0.000283734	0.03093	0.693002	0	0.00136938	0.0704689	0.905593	0	NA	NA	NA
vRhyme_bin_10791	34485	No	NA	53	19	0	Medium-quality	Genome-fragment	89.64	AAI-based (medium-confidence)	0	1		875	0.267683	0.285777	0.31511	0.267269	0.728879	0	0.372944	2	34085	10725	17042.5	79	8.70102	4.17157	1.6453e-05	0.00573638	0.000177902	0.0188628	0.000352427	0.0265491	0.940026	0.000181382	0.0190464	0.895412	0	0.000899526	0.0424152	0.967226	0	NA	NA	NA
vRhyme_bin_10792	22364	No	NA	12	5	0	Low-quality	Genome-fragment	32.7	AAI-based (medium-confidence)	0	1		876	0.319417	0.290426	0.286976	0.218368	0.726402	0	0.368318	3	21764	5507	7254.7	31	0.449817	1.32186	2.03739e-06	0.00264896	0.0298371	0.318567	0.000734606	0.0498859	0.783358	0.000321214	0.0330199	0.67884	0	0.00121261	0.06038	0.918803	0	NA	NA	NA
vRhyme_bin_10793	19398	No	NA	10	0	0	Medium-quality	Genome-fragment	51.48	AAI-based (medium-confidence)	0	1	no viral genes detected	877	0.256662	0.27147	0.272656	0.201874	0.763744	0	0.353281	2	18998	8030	9499	21	0.0544766	0.330081	3.53296e-06	0.00265818	0.00776275	0.124601	0.00055673	0.0333685	0.890555	0.000285726	0.023905	0.806629	0	0.00193411	0.062195	0.919536	0	NA	NA	NA
vRhyme_bin_10794	14926	No	NA	27	6	0	Low-quality	Genome-fragment	25.27	AAI-based (high-confidence)	0	1		878	0.274384	0.290594	0.306866	0.205506	0.717768	0	0.359023	2	14526	6848	7263	24	0.305879	0.78215	1.79418e-06	0.00189429	0.00778115	0.124749	0.000270289	0.0232503	0.950946	0.00020015	0.0200075	0.878132	0	0.0021234	0.0651675	0.916142	0	NA	NA	NA
vRhyme_bin_10795	14158	No	NA	20	5	0	Low-quality	Genome-fragment	39.66	AAI-based (high-confidence)	0	1		879	0.213268	0.223437	0.235727	0.13026	0.713785	0	0.303295	2	13758	6286	6879	39	0.966917	1.39062	3.55061e-05	0.00842688	0.000211195	0.0205521	0.000289339	0.0240557	0.941152	0.000210049	0.0204963	0.856536	0	0.0020672	0.0642993	0.91051	0	NA	NA	NA
vRhyme_bin_10796	21235	No	NA	17	4	0	Low-quality	Genome-fragment	19.23	AAI-based (high-confidence)	0	1		880	0.3035	0.279946	0.308573	0.198361	0.593593	0	0.336795	2	20835	6973	10417.5	18	0.0548985	0.331356	7.11358e-08	0.000377189	0.021173	0.205781	0.000347645	0.0263683	0.932977	0.00019322	0.0196581	0.869644	0	0.00108157	0.0465096	0.95432	0	NA	NA	NA
vRhyme_bin_10797	15333	No	NA	18	5	1	Low-quality	Genome-fragment	29.2	AAI-based (medium-confidence)	0	1		881	0.293798	0.275219	0.297633	0.206101	0.742566	0	0.363064	2	14933	5942	7466.5	28	0.661418	1.15015	1.75007e-06	0.00187086	0.0150558	0.173527	0.000591405	0.034392	0.898784	0.000303673	0.0246444	0.82519	0	0.00198494	0.063007	0.929146	0	NA	NA	NA
vRhyme_bin_10798	32336	No	NA	48	5	0	Low-quality	Genome-fragment	48.55	HMM-based (lower-bound)	0	1		882	0.205777	0.207024	0.20166	0.104606	0.524042	0	0.248622	2	31936	12267	15968	68	0.561217	1.05945	1.4391e-05	0.00536489	0.0002433	0.022059	0.00018547	0.0192598	0.961289	0.000121965	0.0156182	0.9086	0	0.0011262	0.0474594	0.948972	0	NA	NA	NA
vRhyme_bin_10799	34309	No	NA	55	13	0	Medium-quality	Genome-fragment	57.9	AAI-based (medium-confidence)	0	1		883	0.637645	0.645498	0.649996	0.65978	0.926949	1	0.703974	4	33509	5274	8377.3	56	8.47971	6.63758	0.000103877	0.0200167	0.00435349	0.151483	0.000250885	0.0374076	0.853857	0.000127718	0.0269782	0.745014	0	0.00154243	0.0855611	0.826231	0	NA	NA	NA
vRhyme_bin_1079	25979	No	NA	29	1	4	Low-quality	Genome-fragment	13.81	AAI-based (medium-confidence)	0	1		884	0.283785	0.260102	0.271572	0.128343	0.563745	0	0.301509	4	25179	5062	6294.8	13	2.57205	3.26421	8.88329e-06	0.0058683	0.00138019	0.0721228	0.000199991	0.0336913	0.926054	0.000116358	0.0261111	0.854582	0	0.00104095	0.0780676	0.891459	0	NA	NA	NA
vRhyme_bin_107	74836	No	NA	37	32	0	Low-quality	Genome-fragment	42.51	AAI-based (high-confidence)	0	1		885	0.526952	0.555743	0.522951	0.507466	0.82609	0	0.58784	5	73836	5753	14767.2	41	6.97683	6.03653	1.80599e-05	0.0101316	0.00567966	0.188738	0.000318662	0.0374982	0.874268	0.000166369	0.0278876	0.763247	0	0.000831184	0.0669752	0.921734	0	NA	NA	NA
vRhyme_bin_10800	35994	No	NA	47	18	1	Medium-quality	Genome-fragment	60.63	AAI-based (high-confidence)	0	1		886	0.270347	0.255474	0.259691	0.214243	0.667573	0	0.333466	2	35594	15333	17797	60	0.0087351	0.132175	3.61109e-05	0.00849834	0.00351459	0.0838402	0.000312737	0.0250095	0.946194	0.000163437	0.0180796	0.902838	0	0.00132396	0.0514579	0.956914	0	NA	NA	NA
vRhyme_bin_10801	14526	No	NA	13	0	1	Not-determined	Genome-fragment	NA	NA	0	1	no viral genes detected	NA	NA	NA	NA	NA	NA	NA	NA	NA	NA	NA	NA	NA	NA	NA	NA	NA	NA	NA	NA	NA	NA	NA	NA	NA	NA	NA	NA	NA	NA	NA	NA	NA
vRhyme_bin_10802	26566	No	NA	41	9	0	Low-quality	Genome-fragment	31	AAI-based (high-confidence)	0	1		888	0.315293	0.26936	0.317677	0.201565	0.72467	0	0.365713	3	25966	6382	8655.3	30	0.00499801	0.135391	2.39331e-06	0.00302119	0.00336865	0.113269	0.000328966	0.0361593	0.884634	0.00017589	0.0263405	0.79388	0	0.00174967	0.0829097	0.872708	0	NA	NA	NA
vRhyme_bin_10803	14855	No	NA	11	4	0	Low-quality	Genome-fragment	25.42	AAI-based (medium-confidence)	0	1		889	0.27634	0.254061	0.268469	0.237946	0.750324	0	0.357428	2	14455	7188	7227.5	23	0.171624	0.585873	9.39806e-06	0.00433545	0.037519	0.273931	0.00160223	0.0566079	0.765362	0.00069848	0.0373759	0.669579	0	0.00215644	0.0656726	0.935383	0	NA	NA	NA
vRhyme_bin_10804	19213	No	NA	25	2	1	Medium-quality	Genome-fragment	54.93	AAI-based (high-confidence)	0	1		890	0.241284	0.23111	0.224101	0.201917	0.749068	0	0.329496	2	18813	8458	9406.5	53	0.640187	1.13154	1.73587e-07	0.000589215	0.0235567	0.217056	0.000768333	0.0392003	0.870346	0.000376528	0.0274418	0.79209	0	0.00215888	0.0657097	0.916719	0	NA	NA	NA
vRhyme_bin_10805	48453	No	NA	67	26	0	Medium-quality	Genome-fragment	70.26	HMM-based (lower-bound)	0	1		891	0.961378	0.957625	0.960194	0.970149	0.99277	1	0.968423	3	47853	10842	15951	145	22.5818	9.49496	9.4632e-05	0.0169356	0.0027348	0.0956199	0.000432464	0.0414948	0.841844	0.000187505	0.0273801	0.763881	0	0.00122691	0.0688669	0.897092	0	NA	NA	NA
vRhyme_bin_10806	44616	No	NA	42	7	0	Medium-quality	Genome-fragment	68.95	AAI-based (high-confidence)	0	1		892	0.261424	0.267915	0.272314	0.216101	0.761367	0	0.355824	2	44216	6945	22108	68	0.0745389	0.386106	1.09372e-05	0.00467701	0.00775891	0.124571	0.00030692	0.0247758	0.933418	0.00017215	0.0185553	0.867771	0	0.00209324	0.064703	0.907182	0	NA	NA	NA
vRhyme_bin_10807	15941	Yes	2415	22	2	3	Low-quality	Genome-fragment	1.74	AAI-based (medium-confidence)	84.85	1		893	0.302292	0.264924	0.292703	0.206101	0.584173	0	0.330039	2	15541	5324	7770.5	12	0.000667113	0.036527	1.00508e-07	0.000448347	0.0234807	0.216706	0.000479309	0.0309616	0.922842	0.000278653	0.0236073	0.851161	0	0.00135648	0.0520861	0.948966	0	NA	NA	NA
vRhyme_bin_10808	201565	No	NA	219	77	19	Medium-quality	Genome-fragment	80.23	AAI-based (high-confidence)	0	1		894	0.2758	0.283299	0.273058	0.310026	0.713599	0	0.371156	3	200965	15353	66988.3	79	2.98428	3.39817	2.53501e-06	0.00297934	0.0278724	0.309534	0.000460226	0.0403896	0.879919	0.00020915	0.0282	0.811262	0	0.00159125	0.0771289	0.915818	0	NA	NA	NA
vRhyme_bin_10809	18083	No	NA	29	14	0	Low-quality	Genome-fragment	18.67	AAI-based (medium-confidence)	0	1		895	0.282079	0.246124	0.254523	0.0844032	0.637089	0	0.300844	3	17483	5352	5827.7	16	0.571495	1.51082	4.11942e-06	0.00396693	0.000253878	0.0315465	0.000126735	0.0200992	0.958487	0.000107041	0.0189195	0.876209	0	0.00174752	0.0731262	0.883992	0	NA	NA	NA
vRhyme_bin_1080	78024	No	NA	64	12	0	High-quality	High-quality	100	AAI-based (high-confidence)	0	1	contig >1.5x longer than expected genome length	896	0.842299	0.843142	0.844787	0.858934	0.964914	1	0.870815	9	76224	6035	8469.3	152	3.16927	5.79706	1.10904e-05	0.00969323	0.0371154	0.447541	0.000712139	0.0621763	0.716596	0.000282591	0.0395172	0.612639	0	0.000848184	0.106388	0.844746	0	346_0
vRhyme_bin_10810	11897	No	NA	16	10	0	Low-quality	Genome-fragment	6.79	AAI-based (medium-confidence)	0	1		897	0.302292	0.264924	0.303539	0.206101	0.712328	0	0.357837	2	11497	5046	5748.5	6	1.16005	1.52319	8.40044e-07	0.00129618	0.0144616	0.170068	0.00051553	0.0321101	0.902854	0.000322935	0.025414	0.798183	0	0.00152501	0.055227	0.943881	0	NA	NA	NA
vRhyme_bin_10811	29246	No	NA	16	8	0	Low-quality	Genome-fragment	16.2	AAI-based (high-confidence)	0	1		898	0.342546	0.337114	0.33554	0.257213	0.763208	0	0.407124	3	28646	5194	9548.7	13	0.928519	1.84256	9.12129e-06	0.00599622	0.0121366	0.220168	0.000498327	0.0446465	0.840716	0.000280358	0.0333908	0.720299	0	0.00237973	0.090647	0.863854	0	NA	NA	NA
vRhyme_bin_10812	43378	No	NA	64	22	0	High-quality	High-quality	99.15	AAI-based (high-confidence)	0	1		899	0.300081	0.334407	0.297073	0.270819	0.753192	0	0.391114	5	42378	5321	8475.6	68	1.72614	3.21549	1.55483e-05	0.00921437	0.0318085	0.465571	0.000501653	0.0568514	0.720204	0.000208756	0.0364052	0.610456	0	0.00213906	0.109916	0.773108	0
vRhyme_bin_10813	42800	No	NA	73	12	1	Low-quality	Genome-fragment	49.91	AAI-based (high-confidence)	0	1		900	0.296383	0.283112	0.302012	0.217206	0.719533	0	0.363649	3	42200	5178	14066.7	48	2.42894	3.07271	2.98946e-06	0.0033607	0.0171559	0.237639	0.000270287	0.0305869	0.9064	0.000135376	0.0226593	0.828189	0	0.00143653	0.0740022	0.889028	0	NA	NA	NA
vRhyme_bin_10814	20611	No	NA	14	2	0	Low-quality	Genome-fragment	11.19	AAI-based (medium-confidence)	0	1		901	0.333159	0.337557	0.323511	0.0844032	0.554928	0	0.326711	3	20011	5121	6670.3	9	0.23435	0.9024	1.41848e-06	0.00212613	6.74215e-05	0.0159985	9.3723e-05	0.0183267	0.972989	9.48507e-05	0.019478	0.912426	0	0.000705959	0.0485326	0.959801	0	NA	NA	NA
vRhyme_bin_10815	17940	No	NA	22	1	1	Low-quality	Genome-fragment	17.39	AAI-based (medium-confidence)	0	1		902	0.295862	0.264526	0.262376	0.203793	0.770239	0	0.359359	2	17540	8712	8770	15	0.0473146	0.307619	1.26277e-06	0.00158919	0.0603636	0.347458	0.000966558	0.0439672	0.84582	0.000444558	0.0298181	0.762448	0	0.00185524	0.0609137	0.933524	0	NA	NA	NA
vRhyme_bin_10816	26801	No	NA	41	8	0	Medium-quality	Genome-fragment	80.73	AAI-based (high-confidence)	0	1		903	0.225001	0.19109	0.202461	0.0959643	0.594105	0	0.261724	2	26401	6039	13200.5	79	0.255213	0.714442	2.96676e-09	7.70293e-05	0.00046778	0.0305869	0.000158856	0.0178245	0.97729	0.000124066	0.0157522	0.941892	0	0.00156569	0.0559587	0.947325	0	NA	NA	NA
vRhyme_bin_10817	12465	No	NA	4	0	0	Low-quality	Genome-fragment	11.75	AAI-based (medium-confidence)	0	1	no viral genes detected	904	0.273247	0.275219	0.273218	0.210839	0.795831	0	0.365671	2	12065	5028	6032.5	11	0.0380175	0.275744	5.75582e-06	0.00339288	0.00728991	0.120747	0.000588975	0.0343213	0.881159	0.000347839	0.0263757	0.766027	0	0.00280288	0.0748716	0.882156	0	NA	NA	NA
vRhyme_bin_10818	36887	No	NA	50	21	0	Medium-quality	Genome-fragment	62.49	AAI-based (high-confidence)	0	1		905	0.29988	0.315191	0.320957	0.274453	0.735755	0	0.389247	3	36287	6666	12095.7	61	3.65961	3.37593	4.33938e-06	0.00405821	0.00700305	0.155645	0.000338237	0.0349371	0.86792	0.000168292	0.0242093	0.778223	0	0.00206224	0.0841611	0.849295	0	NA	NA	NA
vRhyme_bin_10819	27494	No	NA	26	5	0	Low-quality	Genome-fragment	33.98	HMM-based (lower-bound)	0	1		906	0.327958	0.272578	0.265994	0.283717	0.866249	0	0.403299	2	27094	5904	13547	50	0.979925	1.39995	2.70601e-05	0.00735664	0.0996244	0.446373	0.00184816	0.0607973	0.778458	0.000812257	0.0403053	0.695401	0	0.00269726	0.0734473	0.921881	0	NA	NA	NA
vRhyme_bin_1081	142125	No	NA	103	55	0	Medium-quality	Genome-fragment	79.88	HMM-based (lower-bound)	0	1		907	0.89675	0.8951	0.885886	0.890418	0.973003	1	0.908231	12	139725	5276	11643.8	238	4.40216	6.93518	9.59381e-06	0.00917242	0.0255045	0.469186	0.00050023	0.0592206	0.703429	0.000199151	0.0381923	0.606497	0	0.000983124	0.104974	0.817411	1	NA	NA	NA
vRhyme_bin_10820	11865	No	NA	2	1	0	Low-quality	Genome-fragment	10.31	AAI-based (high-confidence)	0	1		908	0.285831	0.263395	0.275304	0.226909	0.789445	0	0.368177	2	11465	5077	5732.5	10	0.264727	0.727636	1.17977e-06	0.00153608	0.0403051	0.283919	0.00135236	0.0520069	0.824709	0.000672455	0.036673	0.725836	0	0.00352748	0.0839938	0.899846	0	NA	NA	NA
vRhyme_bin_10821	25178	No	NA	30	8	0	Medium-quality	Genome-fragment	78.25	AAI-based (medium-confidence)	0	1		909	0.264423	0.26194	0.249021	0.239863	0.762999	0	0.355649	2	24778	7100	12389	76	2.58106	2.27203	1.66498e-05	0.00577058	0.00610492	0.110498	0.000332684	0.0257947	0.939143	0.000199611	0.0199805	0.874571	0	0.00290939	0.0762809	0.889969	0	NA	NA	NA
vRhyme_bin_10822	51853	No	NA	38	16	0	High-quality	High-quality	100	AAI-based (high-confidence)	0	1		910	0.366401	0.334057	0.379409	0.470143	0.818627	0	0.473727	4	51053	5183	12763.3	101	4.40048	4.53128	2.59326e-05	0.0121709	0.0124644	0.233578	0.000409194	0.0394364	0.866795	0.000184698	0.0260907	0.779765	0	0.0022809	0.116484	0.772499	0
vRhyme_bin_10823	41296	No	NA	50	3	0	High-quality	High-quality	97.5	AAI-based (high-confidence)	0	1		911	0.173633	0.176285	0.175659	0.080483	0.543783	0	0.229969	3	40696	5807	13565.3	96	0.570466	1.48152	5.56573e-06	0.00463481	0.000173985	0.0236805	0.000200758	0.027175	0.940058	0.000148206	0.0238711	0.8557	0	0.000939857	0.0601453	0.939495	0	570_0	581_0	565_0
vRhyme_bin_10824	21216	No	NA	37	4	0	Low-quality	Genome-fragment	49.87	AAI-based (high-confidence)	0	1.42		912	0.893046	0.909785	0.909127	0.752617	0.978109	1	0.888537	2	20816	7210	10408	48	0.893099	1.33649	1.63273e-07	0.000571442	0.0229305	0.214152	0.000629291	0.0354765	0.892845	0.000303723	0.0246464	0.826166	0	0.0011449	0.0478518	0.960136	17	NA	NA	NA
vRhyme_bin_10825	19224	No	NA	15	3	2	Low-quality	Genome-fragment	17.33	AAI-based (medium-confidence)	0	1		913	0.202074	0.209398	0.213706	0.163725	0.701391	0	0.298059	2	18824	7488	9412	14	2.513	2.24187	1.01344e-06	0.00142368	0.00128991	0.050792	0.000301963	0.0245749	0.954931	0.000194732	0.0197348	0.901603	0	0.0025885	0.0719513	0.910796	0	NA	NA	NA
vRhyme_bin_10826	26343	No	NA	36	18	0	Medium-quality	Genome-fragment	60.97	AAI-based (medium-confidence)	0	1		914	0.519261	0.455102	0.515763	0.607019	0.899985	0	0.599426	3	25743	5148	8581	58	8.14863	5.13653	2.97407e-05	0.0102511	0.00444841	0.128099	0.000375159	0.0384768	0.858082	0.000194601	0.0278008	0.757908	0	0.00163344	0.0801766	0.858923	0	NA	NA	NA
vRhyme_bin_10827	15600	No	NA	25	7	0	Low-quality	Genome-fragment	17.71	HMM-based (lower-bound)	0	1		915	0.216157	0.19887	0.214533	0.144	0.750519	0	0.304816	2	15200	5066	7600	32	0.0477796	0.309127	7.01587e-06	0.0037459	0.00118141	0.0486088	0.000311567	0.0249627	0.957669	0.000228255	0.0213661	0.899729	0	0.00273731	0.0739907	0.921367	0	NA	NA	NA
vRhyme_bin_10828	29891	No	NA	14	5	0	Low-quality	Genome-fragment	45.88	AAI-based (high-confidence)	0	1		916	0.323434	0.319405	0.310942	0.203334	0.58084	0	0.347591	3	29291	6641	9763.7	44	0.761032	1.74473	6.76958e-06	0.0051089	0.0220154	0.29192	0.000612378	0.0464628	0.851143	0.000290016	0.0310111	0.781043	0	0.000915491	0.0604561	0.946567	0	NA	NA	NA
vRhyme_bin_10829	21397	No	NA	16	13	0	Low-quality	Genome-fragment	46.8	AAI-based (medium-confidence)	0	1		917	0.233257	0.223027	0.231191	0.147601	0.670075	0	0.30103	2	20997	5750	10498.5	46	3.94936	2.81047	3.0559e-06	0.00247221	2.51986e-05	0.0070991	0.000251082	0.022409	0.958648	0.000169468	0.0184102	0.907222	0	0.0017857	0.0597612	0.945909	0	NA	NA	NA
vRhyme_bin_1082	29455	No	NA	28	5	0	Medium-quality	Genome-fragment	53.7	AAI-based (high-confidence)	0	1		918	0.344571	0.335597	0.333918	0.233524	0.728402	0	0.395202	3	28855	5706	9618.3	52	1.94541	2.43484	2.49177e-05	0.00997848	0.00902988	0.188282	0.000267093	0.0307893	0.918054	0.000148415	0.0221726	0.851547	0	0.00132343	0.0714964	0.911706	0	NA	NA	NA
vRhyme_bin_10830	34238	No	NA	46	11	0	Medium-quality	Genome-fragment	54.15	AAI-based (high-confidence)	0	1		919	0.255123	0.225705	0.215833	0.214495	0.700118	0	0.322255	2	33838	16493	16919	53	1.729	1.85957	2.19013e-08	0.000209291	0.0396642	0.281653	0.00105347	0.0459014	0.810567	0.000424928	0.0291523	0.736795	0	0.00161581	0.0568473	0.936393	0	NA	NA	NA
vRhyme_bin_10831	48319	No	NA	70	13	0	High-quality	High-quality	100	AAI-based (medium-confidence)	0	1		920	0.375592	0.376394	0.340912	0.335622	0.742102	0	0.434125	4	47519	7686	11879.8	96	4.49639	4.54802	9.61539e-06	0.00622129	0.0262143	0.338853	0.000627969	0.046408	0.823356	0.000256099	0.0293787	0.750034	1	0.0010946	0.0649903	0.915789	0	482_2
vRhyme_bin_10832	18494	No	NA	31	8	0	Medium-quality	Genome-fragment	65.97	AAI-based (high-confidence)	0	1		921	0.301449	0.280914	0.271522	0.177503	0.660703	0	0.338418	3	17894	5015	5964.7	63	2.39904	3.08599	1.52814e-05	0.0073258	0.000557699	0.0471335	0.000492497	0.0413727	0.831198	0.000237036	0.0288869	0.728759	0	0.00103462	0.0642468	0.915217	0	NA	NA	NA
vRhyme_bin_10833	33724	No	NA	49	2	5	Low-quality	Genome-fragment	18.82	AAI-based (medium-confidence)	0	1		922	0.321882	0.325691	0.341178	0.186887	0.629416	0	0.361011	5	32724	5226	6544.8	19	2.60171	4.34506	1.00672e-05	0.0068754	0.00945296	0.245803	0.000282471	0.0396594	0.837726	0.000125234	0.0262282	0.739699	0	0.000919584	0.0800488	0.871445	0	NA	NA	NA
vRhyme_bin_10834	14535	No	NA	13	7	0	Low-quality	Genome-fragment	41.5	AAI-based (high-confidence)	0	1		923	0.23626	0.223601	0.247444	0.153322	0.698918	0	0.311909	2	14135	5209	7067.5	40	3.68449	2.71459	1.4342e-05	0.00535574	0.000319407	0.0252748	0.000214092	0.0206926	0.956921	0.000172839	0.0185924	0.88261	0	0.00320374	0.0800467	0.866076	0	NA	NA	NA
vRhyme_bin_10835	23835	No	NA	34	11	0	Medium-quality	Genome-fragment	60.66	AAI-based (high-confidence)	0	1		924	0.268581	0.235516	0.263622	0.206101	0.689629	0	0.33269	2	23435	11179	11717.5	60	0.00569887	0.10676	3.45322e-07	0.00083105	0.0221726	0.210583	0.000516411	0.0321375	0.929749	0.000257402	0.0226893	0.885987	0	0.0014921	0.0546278	0.958484	0	NA	NA	NA
vRhyme_bin_10836	42698	No	NA	49	13	0	Medium-quality	Genome-fragment	70.74	AAI-based (medium-confidence)	0	1		925	0.443619	0.465072	0.422997	0.546328	0.886994	0	0.553002	3	42098	5470	14032.7	68	0.0122284	0.220763	4.59517e-05	0.013091	0.021666	0.290782	0.000586779	0.0475449	0.786995	0.000233392	0.0303664	0.70683	0	0.00207238	0.0894022	0.850079	0	NA	NA	NA
vRhyme_bin_10837	11501	No	NA	8	0	0	Low-quality	Genome-fragment	13.33	AAI-based (high-confidence)	0	1	no viral genes detected	926	0.239302	0.219421	0.252291	0.104606	0.610343	0	0.285193	2	11101	5367	5550.5	12	1.35227	1.64455	9.56571e-07	0.00138316	8.29832e-05	0.0128828	0.000213319	0.0206552	0.963434	0.000207511	0.0203721	0.884576	0	0.00141803	0.0532548	0.950276	0	NA	NA	NA
vRhyme_bin_10838	21276	No	NA	27	4	0	Medium-quality	Genome-fragment	88.69	AAI-based (medium-confidence)	0	1		927	0.6806	0.624539	0.65487	0.721281	0.949443	1	0.726147	3	20676	5698	6892	87	18.3423	8.54585	4.15257e-05	0.0125534	0.000429011	0.0404534	0.000406894	0.0403031	0.93063	0.000212441	0.0290254	0.884419	0	0.00217871	0.0880115	0.89128	0	NA	NA	NA
vRhyme_bin_10839	16886	No	NA	12	5	0	Low-quality	Genome-fragment	32.42	AAI-based (medium-confidence)	0	1		928	0.285831	0.249536	0.265092	0.226909	0.788647	0	0.363203	2	16486	5091	8243	35	0.695401	1.17932	4.5407e-06	0.00301353	0.095174	0.436289	0.00196626	0.0627098	0.732953	0.000864877	0.0415903	0.630227	0	0.00330237	0.0812696	0.908848	0	NA	NA	NA
vRhyme_bin_1083	17065	No	NA	27	4	0	Low-quality	Genome-fragment	33.09	AAI-based (high-confidence)	0	1		929	0.381852	0.355162	0.426114	0.425908	0.846841	0	0.487175	2	16665	5655	8332.5	32	6.84317	3.69951	3.84872e-06	0.00277442	0.0914627	0.427698	0.00165841	0.0575919	0.771709	0.000715745	0.037835	0.682339	0	0.00248094	0.0704407	0.924279	0	NA	NA	NA
vRhyme_bin_10840	13055	No	NA	18	1	1	Low-quality	Genome-fragment	21.01	AAI-based (high-confidence)	0	1		930	0.293798	0.244961	0.273154	0.201917	0.717333	0	0.346233	2	12655	6218	6327.5	20	0.987118	1.40507	3.64343e-06	0.00269942	0.0230228	0.214582	0.000677589	0.0368127	0.853065	0.000359753	0.0268236	0.735759	0	0.00224759	0.0670461	0.900101	0	NA	NA	NA
vRhyme_bin_10841	22174	No	NA	25	4	0	Medium-quality	Genome-fragment	70.2	AAI-based (high-confidence)	0	1		931	0.263312	0.25977	0.269093	0.199077	0.739325	0	0.346115	2	21774	5150	10887	68	0.587868	1.08431	1.64489e-06	0.00181378	0.00591404	0.108757	0.000380699	0.0275934	0.927863	0.00023222	0.0215509	0.854658	0	0.00200096	0.0632607	0.914885	0	NA	NA	NA
vRhyme_bin_10842	16946	No	NA	28	1	0	Low-quality	Genome-fragment	36.71	AAI-based (medium-confidence)	0	1		932	0.278928	0.249536	0.265092	0.226909	0.788647	0	0.361823	2	16546	6773	8273	35	1.69246	1.83982	5.59367e-07	0.0010577	0.0530451	0.325715	0.00135362	0.0520312	0.809916	0.00061386	0.0350388	0.720128	0	0.00331688	0.0814479	0.899935	0	NA	NA	NA
vRhyme_bin_10843	25244	No	NA	27	2	1	High-quality	High-quality	100	AAI-based (high-confidence)	0	1		933	0.345273	0.335192	0.334717	0.386177	0.864557	0	0.453183	2	24844	5248	12422	87	7.49123	3.87072	1.48525e-05	0.00545022	0.00100459	0.0448238	0.000498534	0.0315764	0.93158	0.00027369	0.0233961	0.877437	0	0.00395541	0.0889427	0.888553	0	571_0	566_0	556_0
vRhyme_bin_10844	15420	No	NA	19	10	0	Low-quality	Genome-fragment	26.48	AAI-based (high-confidence)	0	1.38		934	0.893046	0.909785	0.909127	0.714841	0.976108	1	0.880581	2	15020	6391	7510	25	0.29634	0.769857	2.67926e-06	0.00231485	0.0403967	0.284242	0.00068739	0.037078	0.887117	0.000326037	0.0255357	0.82297	0	0.000854459	0.0413391	0.969614	4	NA	NA	NA
vRhyme_bin_10845	11124	No	NA	11	2	0	Low-quality	Genome-fragment	19.17	AAI-based (medium-confidence)	0	1.01		935	0.249805	0.235492	0.27072	0.187347	0.761606	0	0.340994	2	10724	5249	5362	18	2.98986	2.44535	1.84384e-06	0.00192033	0.000456548	0.0302175	0.000396492	0.02816	0.918201	0.000286837	0.0239515	0.807175	0	0.00322826	0.0803524	0.861351	0	NA	NA	NA
vRhyme_bin_10846	24921	No	NA	40	15	0	Low-quality	Genome-fragment	42.47	AAI-based (high-confidence)	0	1		936	0.435006	0.415538	0.430377	0.26954	0.779158	0	0.465924	3	24321	6154	8107	41	0.168499	0.768641	5.48261e-06	0.00468294	0.0124783	0.221482	0.000272414	0.0316896	0.890101	0.000140987	0.0233112	0.797385	1	0.0011647	0.0675329	0.91076	0	NA	NA	NA
vRhyme_bin_10847	27131	No	NA	23	8	1	Low-quality	Genome-fragment	47.96	AAI-based (high-confidence)	0	1.03		937	0.572134	0.636703	0.5771	0.328063	0.85187	0	0.593174	2	26731	6994	13365.5	45	2.83846	2.38263	1.94682e-05	0.0062399	0.000348358	0.0263954	0.000436446	0.0295447	0.904344	0.000233695	0.0216192	0.820702	0	0.00116156	0.0481987	0.952102	1	NA	NA	NA
vRhyme_bin_10848	25078	No	NA	14	3	0	Medium-quality	Genome-fragment	52.46	AAI-based (high-confidence)	0	1		938	0.286866	0.228802	0.231163	0.214495	0.799842	0	0.352234	2	24678	11386	12339	51	0.00438922	0.0936933	1.88205e-06	0.00194013	0.050707	0.318456	0.00119654	0.0489191	0.828722	0.00053636	0.0327524	0.749531	0	0.00186632	0.0610954	0.943441	0	NA	NA	NA
vRhyme_bin_10849	28978	No	NA	24	6	0	Medium-quality	Genome-fragment	65.34	AAI-based (high-confidence)	0	1		939	0.278737	0.2618	0.250921	0.12827	0.655125	0	0.314971	3	28378	6352	9459.3	61	0.305235	1.06978	9.51162e-06	0.00602631	0.00270798	0.104076	0.000148804	0.0243351	0.947193	0.000107903	0.0207667	0.870453	0	0.00140165	0.065535	0.901525	0	NA	NA	NA
vRhyme_bin_1084	27350	No	NA	28	1	0	Medium-quality	Genome-fragment	60.95	AAI-based (medium-confidence)	0	1		940	0.262083	0.243909	0.272406	0.206101	0.786284	0	0.354157	2	26950	10416	13475	68	0.0828964	0.407177	1.21363e-06	0.00155797	0.0121655	0.155984	0.00037807	0.027498	0.932361	0.00020196	0.0200978	0.875262	0	0.00197112	0.0627872	0.928441	0	NA	NA	NA
vRhyme_bin_10850	20449	No	NA	27	10	0	Medium-quality	Genome-fragment	58.91	AAI-based (high-confidence)	0	1		941	0.289426	0.244259	0.261617	0.168435	0.663791	0	0.325506	3	19849	5772	6616.3	57	0.238432	0.953977	3.07724e-06	0.00344346	0.00239814	0.0972845	0.000276739	0.0326759	0.897377	0.000153061	0.0239772	0.810962	0	0.0012216	0.0691793	0.901967	0	NA	NA	NA
vRhyme_bin_10851	40115	No	NA	38	23	0	High-quality	High-quality	92.24	AAI-based (high-confidence)	0	1		942	0.247352	0.266209	0.264335	0.246426	0.884646	0	0.381794	2	39715	7652	19857.5	91	4.98083	3.15621	2.78255e-05	0.00745996	0.000908275	0.042621	0.000558167	0.0334116	0.89538	0.000287954	0.0239981	0.819091	0	0.00187875	0.0612985	0.941305	0	268_0	276_0	273_0
vRhyme_bin_10852	12912	No	NA	21	2	0	Low-quality	Genome-fragment	27.62	AAI-based (high-confidence)	0	1		943	0.299367	0.253548	0.279291	0.294517	0.714668	0	0.368278	2	12512	5651	6256	26	3.98374	2.82267	1.20898e-07	0.000491727	0.0440988	0.296981	0.00122271	0.0494512	0.814352	0.000548657	0.0331257	0.725713	0	0.0013993	0.0529019	0.955045	0	NA	NA	NA
vRhyme_bin_10853	13072	No	NA	14	9	0	Low-quality	Genome-fragment	31.36	AAI-based (high-confidence)	0	1.58	high kmer_freq may indicate large duplication	944	0.901717	0.909785	0.909127	0.744126	0.979868	1	0.888925	2	12672	5877	6336	30	1.0835	1.47208	5.57552e-06	0.00333932	0.023361	0.216153	0.00171731	0.0586056	0.767397	0.00079235	0.0398083	0.663224	0	0.000444103	0.0298028	0.988143	4	NA	NA	NA
vRhyme_bin_10854	18627	No	NA	13	8	0	Low-quality	Genome-fragment	43.58	AAI-based (medium-confidence)	0	1		945	0.302385	0.303177	0.311555	0.210695	0.738757	0	0.373314	3	18027	5631	6009	43	1.3688	2.33984	1.11725e-05	0.00638085	0.00260767	0.0946255	0.00042742	0.0374658	0.856506	0.000235434	0.027699	0.734399	0	0.00227414	0.0918353	0.849803	0	NA	NA	NA
vRhyme_bin_10855	42833	No	NA	49	12	0	Medium-quality	Genome-fragment	70.52	AAI-based (high-confidence)	0	1		946	0.20319	0.19893	0.198491	0.133343	0.691416	0	0.285074	2	42433	13795	21216.5	69	1.13342	1.5056	1.24547e-05	0.00499094	0.00226111	0.0672475	0.000201465	0.0200731	0.972415	0.000125168	0.015822	0.942869	0	0.00218285	0.0660734	0.928713	0	NA	NA	NA
vRhyme_bin_10856	19445	No	NA	39	7	1	Low-quality	Genome-fragment	10.76	AAI-based (medium-confidence)	0	1		947	0.332786	0.283514	0.299944	0.240776	0.659638	0	0.363331	2	19045	5863	9522.5	10	4.73013	3.07575	7.90319e-06	0.00397572	0.00358956	0.0847297	0.000231689	0.0215262	0.950065	0.000173231	0.0186135	0.871683	0	0.00152301	0.0551908	0.934656	0	NA	NA	NA
vRhyme_bin_10857	24655	No	NA	34	15	0	Medium-quality	Genome-fragment	65.9	AAI-based (high-confidence)	0	1		948	0.394113	0.343439	0.364089	0.35864	0.80002	0	0.45206	3	24055	5556	8018.3	63	4.43693	3.98824	2.59883e-06	0.00319847	0.0112085	0.190171	0.000514734	0.0407412	0.882644	0.000252066	0.0283829	0.812914	0	0.00267164	0.103358	0.852352	0	NA	NA	NA
vRhyme_bin_10858	21043	No	NA	28	10	1	Low-quality	Genome-fragment	35.58	AAI-based (medium-confidence)	0	1		949	0.289427	0.263071	0.291092	0.218165	0.741799	0	0.360711	2	20643	7250	10321.5	35	1.44234	1.69843	5.26658e-06	0.00324548	0.0156333	0.176824	0.000467724	0.0305851	0.922633	0.00025915	0.0227662	0.857524	0	0.00448898	0.0947521	0.863865	0	NA	NA	NA
vRhyme_bin_10859	23604	No	NA	32	9	0	Low-quality	Genome-fragment	29.83	AAI-based (high-confidence)	0	1		950	0.326144	0.290665	0.336812	0.227244	0.766174	0	0.389408	3	23004	6631	7668	43	1.3277	2.18763	5.02829e-06	0.00448349	0.00865558	0.17157	0.000446952	0.0410648	0.841286	0.000208519	0.0284647	0.743978	0	0.00154223	0.0746813	0.894746	0	NA	NA	NA
vRhyme_bin_1085	19740	No	NA	23	7	0	Low-quality	Genome-fragment	32.46	AAI-based (medium-confidence)	0	1		951	0.23978	0.251492	0.244833	0.126283	0.745939	0	0.321665	2	19340	5232	9670	31	0.68754	1.17264	8.44763e-08	0.000411038	0.000917148	0.0428287	0.000277678	0.023566	0.959761	0.000197136	0.0198563	0.906974	0	0.00350783	0.0837596	0.906103	0	NA	NA	NA
vRhyme_bin_10860	18400	No	NA	36	8	1	Low-quality	Genome-fragment	38.85	AAI-based (high-confidence)	0	1		952	0.233952	0.211732	0.228357	0.0993113	0.584228	0	0.271516	2	18000	5792	9000	19	0.903158	1.34399	5.52017e-06	0.0033227	0.000466693	0.0305514	0.000176261	0.0187756	0.963143	0.000150846	0.0173693	0.890207	0	0.00172507	0.0587379	0.929477	0	NA	NA	NA
vRhyme_bin_10861	67379	No	NA	49	1	4	Low-quality	Genome-fragment	37.22	AAI-based (medium-confidence)	0	1		953	0.288369	0.229543	0.24341	0.175439	0.719908	0	0.331334	2	66979	8519	33489.5	36	1.23147	1.56937	1.89201e-05	0.00615144	0.0147547	0.171783	0.000690739	0.0371682	0.879464	0.000297593	0.0243964	0.821519	0	0.000947774	0.0435379	0.960365	0	NA	NA	NA
vRhyme_bin_10862	12541	No	NA	5	3	0	Low-quality	Genome-fragment	29.59	AAI-based (high-confidence)	0	1		954	0.291518	0.245039	0.279291	0.277356	0.708349	0	0.360311	2	12141	5794	6070.5	28	2.93279	2.4219	8.62285e-06	0.00415279	0.0401538	0.283386	0.00182998	0.0604976	0.737468	0.000788589	0.0397137	0.637213	0	0.00159763	0.0565266	0.951882	0	NA	NA	NA
vRhyme_bin_10863	12680	No	NA	5	1	0	Low-quality	Genome-fragment	21.63	AAI-based (high-confidence)	0	1.67	high kmer_freq may indicate large duplication	955	0.46371	0.461627	0.46818	0.238316	0.800005	0	0.486367	2	12280	5843	6140	19	0.425022	0.921979	1.7171e-08	0.000185316	0.0166223	0.182331	0.00111274	0.047175	0.814676	0.000534469	0.0326946	0.710526	0	0.000618252	0.035164	0.979647	1	NA	NA	NA
vRhyme_bin_10864	15694	No	NA	19	11	0	Low-quality	Genome-fragment	34.95	AAI-based (high-confidence)	0	1.55	high kmer_freq may indicate large duplication	956	0.943684	0.942798	0.936115	0.855739	0.984272	1	0.932521	2	15294	6670	7647	34	0.151606	0.550648	1.48117e-06	0.00172115	0.00116961	0.0483655	0.000827603	0.0406842	0.833698	0.000401154	0.0283251	0.723988	0	0.000523152	0.0323466	0.977136	6	NA	NA	NA
vRhyme_bin_10865	23172	No	NA	38	6	0	Medium-quality	Genome-fragment	65.13	AAI-based (high-confidence)	0	1		957	0.345242	0.340529	0.370499	0.291446	0.759309	0	0.421405	3	22572	6013	7524	63	2.42969	2.85825	2.42332e-05	0.00907488	0.0153665	0.219814	0.000350308	0.0334277	0.890664	0.000174797	0.0230303	0.811155	0	0.00215587	0.0910471	0.861464	0	NA	NA	NA
vRhyme_bin_10866	37212	No	NA	43	13	0	Medium-quality	Genome-fragment	61.71	AAI-based (high-confidence)	0	1		958	0.273188	0.259897	0.255956	0.195823	0.699545	0	0.336882	2	36812	12630	18406	62	0.332322	0.815257	2.73136e-05	0.00739102	0.00646378	0.113699	0.000482697	0.0310708	0.900026	0.000221786	0.0210612	0.836794	0	0.000826159	0.0406487	0.963708	0	NA	NA	NA
vRhyme_bin_10867	14624	No	NA	26	13	0	Low-quality	Genome-fragment	24.84	AAI-based (high-confidence)	0	1.51	high kmer_freq may indicate large duplication	959	0.93427	0.94297	0.937256	0.806888	0.990734	1	0.922424	2	14224	6102	7112	24	0.442638	0.940891	3.55711e-06	0.00266725	0.0213046	0.20642	0.000850966	0.0412545	0.828141	0.000415124	0.028814	0.715586	2	0.000731619	0.0382523	0.971002	7	NA	NA	NA
vRhyme_bin_10868	19438	No	NA	31	16	0	Medium-quality	Genome-fragment	59.8	AAI-based (medium-confidence)	0	1		960	0.351846	0.361002	0.401184	0.306051	0.777003	0	0.439417	3	18838	5786	6279.3	44	3.15927	3.42671	2.31426e-06	0.00293013	0.0014298	0.0684061	0.000347772	0.0367722	0.915004	0.000207867	0.0283172	0.836594	1	0.00198739	0.0803885	0.894147	0	NA	NA	NA
vRhyme_bin_10869	24457	No	NA	33	5	0	Medium-quality	Genome-fragment	52.3	AAI-based (high-confidence)	0	1		961	0.50365	0.51243	0.494959	0.342086	0.806819	0	0.531989	3	23857	5028	7952.3	47	7.14103	4.72283	6.10322e-05	0.0154983	0.000402858	0.0399348	0.000192624	0.0275053	0.944338	0.000120613	0.0214589	0.881399	1	0.00141375	0.0728554	0.911662	0	NA	NA	NA
vRhyme_bin_1086	26871	No	NA	30	26	0	Low-quality	Genome-fragment	15.29	AAI-based (high-confidence)	0	1		962	0.351748	0.316031	0.332677	0.221955	0.721297	0	0.388742	3	26271	6089	8757	14	0.47828	1.23122	8.75056e-06	0.00557317	0.0295492	0.298888	0.000365547	0.034393	0.885498	0.000181522	0.0251158	0.797193	0	0.00158781	0.0792718	0.893482	0	NA	NA	NA
vRhyme_bin_10870	18625	No	NA	17	10	0	Low-quality	Genome-fragment	46.37	AAI-based (medium-confidence)	0	1		963	0.21693	0.19887	0.217303	0.113102	0.664559	0	0.282153	2	18225	6018	9112.5	42	1.2939	1.60866	1.68593e-06	0.00183626	0.000921357	0.0429268	0.000286938	0.0239557	0.95854	0.000208041	0.0203981	0.903215	0	0.00163454	0.057176	0.948157	0	NA	NA	NA
vRhyme_bin_10871	28775	No	NA	48	22	1	Medium-quality	Genome-fragment	52.97	AAI-based (high-confidence)	0	1		964	0.254754	0.234407	0.238276	0.201874	0.632452	0	0.312353	2	28375	13944	14187.5	52	1.33976	1.63692	3.2471e-06	0.00254837	0.00853986	0.130689	0.000370708	0.027229	0.93832	0.000187182	0.0193485	0.89373	0	0.00126349	0.0502691	0.958196	0	NA	NA	NA
vRhyme_bin_10872	18029	No	NA	12	1	0	Low-quality	Genome-fragment	18.49	AAI-based (high-confidence)	0	1		965	0.270286	0.247262	0.240411	0.234744	0.684908	0	0.335522	2	17629	8548	8814.5	19	2.69035	2.31963	1.35782e-05	0.00521117	0.00853446	0.130648	0.000675771	0.0367633	0.858005	0.00032857	0.0256347	0.761909	0	0.00124082	0.049816	0.94405	0	NA	NA	NA
vRhyme_bin_10873	12876	No	NA	20	9	0	Low-quality	Genome-fragment	16.09	HMM-based (lower-bound)	0	1		966	0.402154	0.339785	0.406423	0.430591	0.884436	0	0.492678	2	12476	5516	6238	34	9.73123	4.41163	8.6555e-07	0.00131571	0.0361987	0.269068	0.000684427	0.036998	0.904766	0.000366734	0.0270826	0.833667	0	0.00315044	0.0793781	0.908076	0	NA	NA	NA
vRhyme_bin_10874	36195	No	NA	30	6	0	Medium-quality	Genome-fragment	53.45	AAI-based (high-confidence)	0	1		967	0.253452	0.249394	0.240192	0.0976126	0.539831	0	0.276096	3	35595	6142	11865	69	0.530959	1.37784	1.59606e-06	0.0025261	4.13729e-05	0.0116288	0.000180636	0.0264783	0.933426	0.000109232	0.0190397	0.870972	0	0.000752323	0.0486957	0.943724	0	NA	NA	NA
vRhyme_bin_10875	11881	No	NA	14	4	0	Low-quality	Genome-fragment	6.16	AAI-based (medium-confidence)	0	1		968	0.253777	0.219905	0.230469	0.147027	0.713563	0	0.312948	2	11481	5544	5740.5	5	0.798298	1.26357	7.93222e-08	0.000398302	0.00321048	0.0801309	0.000249308	0.0223297	0.959988	0.000199315	0.0199657	0.894926	0	0.00276833	0.0744087	0.905137	0	NA	NA	NA
vRhyme_bin_10876	15804	No	NA	11	2	0	Low-quality	Genome-fragment	30.99	AAI-based (medium-confidence)	0	1		969	0.621269	0.601001	0.577071	0.310082	0.859433	0	0.593771	2	15404	5152	7702	29	0.0846448	0.411448	5.0037e-06	0.00316345	9.11381e-05	0.013501	0.000882275	0.0420065	0.812348	0.000426481	0.0292055	0.695655	0	0.00127335	0.0504649	0.949107	1	NA	NA	NA
vRhyme_bin_10877	35079	Yes	29815	66	18	3	Medium-quality	Genome-fragment	51.53	AAI-based (high-confidence)	15.01	1		970	0.216122	0.206392	0.200844	0.100055	0.512889	0	0.24726	2	34679	14412	17339.5	60	1.64468	1.81366	2.66416e-06	0.00230831	0.00200423	0.0633124	0.000134866	0.0164235	0.979894	9.27467e-05	0.0136196	0.952923	0	0.00103751	0.0455524	0.966563	0	NA	NA	NA
vRhyme_bin_10878	15790	No	NA	18	4	1	Low-quality	Genome-fragment	40.41	AAI-based (high-confidence)	0	1		971	0.372489	0.354114	0.36919	0.551376	0.892658	0	0.507966	2	15390	5629	7695	38	3.90617	2.79506	0.000129856	0.0161156	0.00164234	0.0573121	0.00059582	0.0345201	0.877484	0.000324409	0.0254719	0.773548	0	0.00216066	0.0657367	0.906136	0	NA	NA	NA
vRhyme_bin_10879	18870	No	NA	11	4	1	Low-quality	Genome-fragment	28.67	AAI-based (medium-confidence)	0	1		972	0.256662	0.27147	0.287882	0.213757	0.751663	0	0.356287	2	18470	8023	9235	27	0.267146	0.730953	2.45327e-06	0.00221507	0.00751051	0.12256	0.00039421	0.0280788	0.953332	0.000236128	0.0217315	0.909853	0	0.00243215	0.0697445	0.935185	0	NA	NA	NA
vRhyme_bin_1087	42159	No	NA	48	35	0	Low-quality	Genome-fragment	21.87	AAI-based (high-confidence)	0	1		973	0.302015	0.294793	0.286423	0.194376	0.715307	0	0.358583	5	41159	5005	8231.8	21	2.98469	4.26927	8.17978e-06	0.00773806	0.00122098	0.0899565	0.000216911	0.0376149	0.880749	0.000112742	0.0271272	0.794404	0	0.0017841	0.1105	0.779333	0	NA	NA	NA
vRhyme_bin_10880	14082	No	NA	22	3	0	Low-quality	Genome-fragment	44.82	AAI-based (high-confidence)	0	1		974	0.273143	0.249854	0.286918	0.201874	0.715195	0	0.345397	2	13682	6599	6841	40	0.0070921	0.119097	1.40709e-08	0.000167755	0.00839355	0.129565	0.000415811	0.0288379	0.916362	0.000259354	0.0227752	0.824884	0	0.00152788	0.0552788	0.932588	0	NA	NA	NA
vRhyme_bin_10881	43809	No	NA	47	25	0	High-quality	High-quality	100	AAI-based (high-confidence)	0	1		975	0.733233	0.7666	0.781547	0.754475	0.960365	1	0.799244	4	43009	6353	10752.3	106	0.159416	0.874385	4.52898e-05	0.0143517	0.00331241	0.121282	0.000197323	0.0330973	0.877569	0.00010538	0.0226519	0.791651	0	0.000848315	0.0622901	0.88983	0	268_0
vRhyme_bin_10882	18527	No	NA	28	3	0	Low-quality	Genome-fragment	41.47	AAI-based (high-confidence)	0	1		976	0.244607	0.228937	0.250687	0.126717	0.588321	0	0.287854	2	18127	8753	9063.5	40	1.75673	1.87442	5.22897e-05	0.0102264	0.000432777	0.0294203	0.000199755	0.0199877	0.956603	0.000150953	0.0173754	0.884765	0	0.00139256	0.0527742	0.937549	0	NA	NA	NA
vRhyme_bin_10883	33009	No	NA	31	3	3	Low-quality	Genome-fragment	16.44	AAI-based (medium-confidence)	0	1		977	0.543746	0.503433	0.513729	0.471454	0.761005	0	0.558673	5	32009	5017	6401.8	16	4.71615	5.80207	3.59456e-05	0.0146771	0.00810076	0.21984	0.000242774	0.0393519	0.895438	0.000134779	0.0289442	0.81367	0	0.000981498	0.0812419	0.904923	0	NA	NA	NA
vRhyme_bin_10884	17507	No	NA	27	2	0	Medium-quality	Genome-fragment	57.62	AAI-based (medium-confidence)	0	1		978	0.216175	0.220357	0.22237	0.113102	0.61642	0	0.277685	2	17107	6737	8553.5	56	0.314432	0.79301	1.34043e-05	0.0051777	0.000759775	0.0389814	0.000265544	0.0230454	0.949724	0.000186261	0.0193008	0.879135	0	0.00118646	0.0487127	0.953821	0	NA	NA	NA
vRhyme_bin_10885	15881	No	NA	19	5	1	Low-quality	Genome-fragment	8.73	AAI-based (high-confidence)	0	1		979	0.217774	0.22853	0.235548	0.124612	0.609768	0	0.283246	2	15481	7309	7740.5	8	0.783945	1.25215	1.28398e-05	0.00506751	0.00280656	0.0749208	0.000163247	0.0180691	0.966879	0.000153328	0.0175116	0.892237	0	0.00243693	0.0698131	0.896884	0	NA	NA	NA
vRhyme_bin_10886	24570	No	NA	21	3	0	Low-quality	Genome-fragment	43.01	AAI-based (medium-confidence)	0	1		980	0.285067	0.25194	0.241877	0.207365	0.73119	0	0.343488	2	24170	10236	12085	41	0.347548	0.833724	2.03962e-05	0.00638689	0.00491926	0.0991893	0.000214679	0.020721	0.960402	0.00014277	0.0168979	0.908276	0	0.0026962	0.073433	0.890556	0	NA	NA	NA
vRhyme_bin_10887	20902	No	NA	23	15	0	Low-quality	Genome-fragment	46.48	AAI-based (high-confidence)	0	1		981	0.321536	0.276027	0.286977	0.176644	0.622546	0	0.336746	3	20302	5303	6767.3	45	4.27333	4.01443	1.98959e-05	0.00887509	0.00067857	0.0487761	0.000244834	0.029278	0.900905	0.000141646	0.0228724	0.794259	0	0.00127474	0.0712316	0.891403	0	NA	NA	NA
vRhyme_bin_10888	18781	No	NA	20	6	1	Medium-quality	Genome-fragment	68.3	AAI-based (high-confidence)	0	1		982	0.210496	0.209196	0.217013	0.0858939	0.530071	0	0.250534	2	18381	8652	9190.5	64	0.332292	0.81522	6.34847e-06	0.00356328	0.000822142	0.0405498	0.000129462	0.0160911	0.972118	0.000118639	0.0154039	0.911735	0	0.00100343	0.0447979	0.959325	0	NA	NA	NA
vRhyme_bin_10889	33331	No	NA	27	4	0	Low-quality	Genome-fragment	30.69	AAI-based (high-confidence)	0	1		983	0.492598	0.418425	0.431612	0.52713	0.791733	0	0.5323	2	32931	7075	16465.5	30	2.67645	2.31363	8.39599e-05	0.0129584	0.00996455	0.14117	0.000860489	0.0414847	0.823932	0.000370195	0.0272101	0.738091	0	0.000758593	0.0389511	0.966059	0	NA	NA	NA
vRhyme_bin_1088	39375	No	NA	15	2	0	Medium-quality	Genome-fragment	58.86	AAI-based (high-confidence)	0	1		984	0.246582	0.228735	0.245528	0.129874	0.578657	0	0.285875	4	38575	7605	9643.8	45	1.05562	2.37323	6.02637e-07	0.00189798	0.00136167	0.087964	0.000180004	0.0285014	0.923977	9.90357e-05	0.0223603	0.848284	0	0.00119869	0.0802307	0.888482	0	NA	NA	NA
vRhyme_bin_10890	11269	No	NA	10	3	0	Low-quality	Genome-fragment	19.81	AAI-based (high-confidence)	0	1		985	0.270488	0.287701	0.28619	0.208045	0.737038	0	0.357893	2	10869	5332	5434.5	19	0.373959	0.864822	1.4161e-05	0.00532183	0.00508436	0.10084	0.000469853	0.0306546	0.901103	0.000297672	0.0243997	0.790815	0	0.00252919	0.0711223	0.894084	0	NA	NA	NA
vRhyme_bin_10891	29710	No	NA	46	17	0	Medium-quality	Genome-fragment	85.18	AAI-based (high-confidence)	0	1		986	0.230493	0.193797	0.20166	0.0907684	0.527946	0	0.248933	2	29310	9522	14655	83	0.187493	0.612361	1.00831e-05	0.00449067	0.00134455	0.0518566	0.000129377	0.0160859	0.981662	0.000108361	0.0147215	0.950671	0	0.000994305	0.0445938	0.97025	0	NA	NA	NA
vRhyme_bin_10892	22736	No	NA	35	16	0	Medium-quality	Genome-fragment	65.34	AAI-based (medium-confidence)	0	1		987	0.213268	0.223437	0.217946	0.137783	0.721086	0	0.302704	2	22336	5532	11168	61	1.63032	1.80572	3.7477e-05	0.0086576	0.000428033	0.0292586	0.000270591	0.0232633	0.94995	0.000175108	0.0187141	0.890551	0	0.00235146	0.0685778	0.91278	0	NA	NA	NA
vRhyme_bin_10893	47722	No	NA	52	21	2	Medium-quality	Genome-fragment	75.38	HMM-based (lower-bound)	0	1		988	0.244879	0.208823	0.21819	0.146718	0.603088	0	0.28434	2	47322	20141	23661	90	0.0300048	0.244969	4.04923e-06	0.00284578	0.00587151	0.108365	0.000229091	0.0214052	0.956051	0.000117552	0.0153331	0.920319	0	0.000918322	0.0428561	0.964342	0	NA	NA	NA
vRhyme_bin_10894	13174	No	NA	18	3	0	Low-quality	Genome-fragment	36.66	AAI-based (high-confidence)	0	1		989	0.251247	0.236939	0.254535	0.12541	0.699238	0	0.313474	2	12774	5540	6387	35	0.985713	1.40407	2.79788e-06	0.00236553	0.00120968	0.049187	0.000256743	0.0226602	0.948089	0.000216341	0.020801	0.854244	0	0.00349513	0.0836078	0.862921	0	NA	NA	NA
vRhyme_bin_10895	21380	No	NA	27	9	0	Low-quality	Genome-fragment	41.28	AAI-based (high-confidence)	0	1		990	0.214899	0.203924	0.225602	0.113102	0.625163	0	0.276538	2	20980	8999	10490	39	0.101391	0.450314	1.1047e-08	0.000148641	0.000405457	0.0284765	0.000263797	0.0229694	0.942342	0.000177051	0.0188176	0.86443	0	0.00117898	0.0485587	0.947027	0	NA	NA	NA
vRhyme_bin_10896	73606	No	NA	78	8	0	Medium-quality	Genome-fragment	68.26	AAI-based (high-confidence)	0	1		991	0.329719	0.342793	0.346533	0.328734	0.740209	0	0.417598	4	72806	10820	18201.5	69	1.80832	3.24109	2.30718e-05	0.0117243	0.0121824	0.267629	0.000334269	0.0446038	0.808547	0.000145512	0.0292666	0.720246	0	0.00104214	0.0778735	0.866183	0	NA	NA	NA
vRhyme_bin_10897	33568	No	NA	55	3	4	Low-quality	Genome-fragment	16.38	AAI-based (medium-confidence)	0	1		992	0.260007	0.273465	0.256155	0.127463	0.689648	0	0.321347	3	32968	6380	10989.3	17	3.00965	3.37728	1.26241e-05	0.00694688	0.000245561	0.0308715	0.000194815	0.0268611	0.935357	0.000117035	0.0209625	0.864519	0	0.00187898	0.0840583	0.864648	0	NA	NA	NA
vRhyme_bin_10898	14035	No	NA	21	2	0	Low-quality	Genome-fragment	23.16	AAI-based (high-confidence)	0	1		993	0.33785	0.300785	0.303058	0.35659	0.8491	0	0.429477	2	13635	6721	6817.5	22	1.86088	1.92919	3.01916e-05	0.00777067	0.0574273	0.338902	0.00140839	0.0530734	0.798583	0.000639979	0.0357765	0.705822	0	0.00253498	0.0712036	0.920038	0	NA	NA	NA
vRhyme_bin_10899	30378	No	NA	43	5	0	High-quality	High-quality	91.86	AAI-based (high-confidence)	0	1		994	0.383384	0.371653	0.415882	0.488326	0.80665	0	0.493179	2	29978	5697	14989	90	3.02043	2.45782	7.74541e-05	0.0124462	0.00930968	0.136453	0.000306624	0.0247638	0.932286	0.000188831	0.0194336	0.85409	0	0.00142198	0.0533288	0.931581	0	559_0		564_0
vRhyme_bin_1089	97506	No	NA	86	38	0	Medium-quality	Genome-fragment	50.7	AAI-based (high-confidence)	0	1		995	0.295297	0.275977	0.288538	0.186312	0.663592	0	0.341943	3	96906	12355	32302	50	0.638893	1.5	6.26214e-07	0.0015706	0.0134969	0.229882	0.000412697	0.0395093	0.870013	0.000214412	0.0290981	0.777673	0	0.000956377	0.0588135	0.946489	0	NA	NA	NA
vRhyme_bin_108	20178	No	NA	13	3	0	Low-quality	Genome-fragment	13.51	AAI-based (medium-confidence)	0	1		996	0.313664	0.26926	0.287549	0.195764	0.764516	0	0.366151	3	19578	5635	6526	10	0.490959	1.31159	2.23833e-06	0.00280548	0.00225592	0.0944318	0.000311648	0.0338273	0.896525	0.000191195	0.0264465	0.795108	0	0.0031799	0.102867	0.814615	0	NA	NA	NA
vRhyme_bin_10900	41467	No	NA	45	25	0	High-quality	High-quality	100	AAI-based (medium-confidence)	0	1		997	0.867752	0.871604	0.893685	0.921939	0.983379	1	0.907672	2	41067	18960	20533.5	108	2.28931	2.13977	0.000156158	0.0176725	0.007405	0.121696	0.000419462	0.0289642	0.907031	0.000197218	0.0198604	0.841182	0	0.00164038	0.0572779	0.9229	0
vRhyme_bin_10901	21216	No	NA	26	0	0	Not-determined	Genome-fragment	NA	NA	0	1	no viral genes detected	NA	NA	NA	NA	NA	NA	NA	NA	NA	NA	NA	NA	NA	NA	NA	NA	NA	NA	NA	NA	NA	NA	NA	NA	NA	NA	NA	NA	NA	NA	NA	NA	NA
vRhyme_bin_10902	12302	No	NA	9	4	0	Low-quality	Genome-fragment	33.36	AAI-based (high-confidence)	0	1		999	0.33948	0.357005	0.310754	0.228328	0.861029	0	0.419319	2	11902	5142	5951	30	2.83191	2.37988	8.60264e-05	0.0131169	8.62314e-05	0.0131325	0.000426031	0.0291901	0.914567	0.000279944	0.0236619	0.816789	0	0.00389524	0.0882637	0.863518	0	NA	NA	NA
vRhyme_bin_10903	16191	No	NA	34	13	0	Low-quality	Genome-fragment	40.75	AAI-based (high-confidence)	0	1		1000	0.215388	0.227546	0.227055	0.167771	0.657911	0	0.299134	2	15791	5663	7895.5	39	3.26324	2.5547	2.23885e-05	0.00669157	0.000804042	0.0401009	0.000231263	0.0215064	0.950041	0.000170945	0.0184903	0.872805	0	0.00249858	0.0706906	0.886335	0	NA	NA	NA
vRhyme_bin_10904	50898	No	NA	54	9	0	Medium-quality	Genome-fragment	86	AAI-based (high-confidence)	0	1		1001	0.268266	0.253954	0.272791	0.0899963	0.620352	0	0.301072	3	50298	14404	16766	84	0.328685	1.11327	2.24318e-05	0.00945158	0.000511765	0.0414049	0.000100915	0.0194272	0.954149	6.17343e-05	0.0154321	0.8966	0	0.000970296	0.056163	0.922324	0	NA	NA	NA
vRhyme_bin_10905	20592	No	NA	5	0	0	Low-quality	Genome-fragment	11.42	AAI-based (high-confidence)	0	1	no viral genes detected	1002	0.238981	0.214774	0.222898	0.103563	0.631356	0	0.282314	2	20192	7459	10096	11	0.683753	1.1694	3.79232e-07	0.000870899	0.00189293	0.0615294	0.000157328	0.0177385	0.964749	0.000128142	0.0160089	0.89798	0	0.00181961	0.0603259	0.914379	0	NA	NA	NA
vRhyme_bin_10906	17650	No	NA	34	7	0	Low-quality	Genome-fragment	39.86	AAI-based (medium-confidence)	0	1		1003	0.569601	0.572626	0.609569	0.690493	0.942967	1	0.677051	2	17250	7236	8625	34	12.6312	5.02618	4.63849e-05	0.00963171	0.05396	0.328512	0.00188781	0.061446	0.796155	0.00083809	0.0409412	0.724086	0	0.00244987	0.0699982	0.934379	0	NA	NA	NA
vRhyme_bin_10907	16492	No	NA	20	3	0	Medium-quality	Genome-fragment	56.38	AAI-based (high-confidence)	0	1		1004	0.22691	0.202467	0.209609	0.141516	0.674758	0	0.291052	2	16092	6447	8046	55	0.0168864	0.183774	1.49663e-06	0.0017301	0.00171705	0.0586012	0.000783578	0.0395873	0.859519	0.000367074	0.0270952	0.785152	0	0.00135127	0.0519859	0.941832	0	NA	NA	NA
vRhyme_bin_10908	13478	No	NA	8	4	0	Low-quality	Genome-fragment	22.29	AAI-based (high-confidence)	0	1		1005	0.23978	0.267694	0.254535	0.128176	0.752113	0	0.328459	2	13078	6275	6539	14	0.276221	0.743265	1.47358e-05	0.00542877	0.000244135	0.0220968	0.000279604	0.0236476	0.961128	0.000205797	0.0202878	0.908676	0	0.00374263	0.0865174	0.890719	0	NA	NA	NA
vRhyme_bin_10909	21634	No	NA	35	9	0	Medium-quality	Genome-fragment	64.69	AAI-based (high-confidence)	0	1		1006	0.200407	0.204382	0.205454	0.152904	0.749264	0	0.302482	2	21234	8726	10617	63	0.949948	1.37837	4.54772e-06	0.00301586	0.00277666	0.0745206	0.000316384	0.0251549	0.948054	0.000185815	0.0192777	0.898254	0	0.00273267	0.0739279	0.902664	0	NA	NA	NA
vRhyme_bin_1090	25776	No	NA	22	16	0	Low-quality	Genome-fragment	14.42	AAI-based (medium-confidence)	0	1		1007	0.26343	0.247435	0.260331	0.138562	0.654549	0	0.312862	3	25176	7484	8392	14	0.582599	1.52651	5.31446e-06	0.0046009	0.00117635	0.0599644	0.000340111	0.0327897	0.89329	0.000167299	0.0229612	0.815793	0	0.00130463	0.0708768	0.903073	0	NA	NA	NA
vRhyme_bin_10910	38771	No	NA	49	27	0	High-quality	High-quality	100	AAI-based (high-confidence)	0	1		1008	0.564463	0.57726	0.568532	0.391249	0.905392	1	0.601379	2	38371	15787	19185.5	101	1.28153	1.60095	3.48314e-06	0.00263937	0.00481599	0.0981426	0.000467739	0.0305856	0.932823	0.000223871	0.0211599	0.890353	0	0.00120467	0.049085	0.963847	2	266_0	238_0	236_0
vRhyme_bin_10911	13486	No	NA	15	8	0	Low-quality	Genome-fragment	35.28	AAI-based (high-confidence)	0	1		1009	0.251247	0.21456	0.259564	0.170051	0.739053	0	0.326895	2	13086	5902	6543	34	2.8523	2.38843	1.21504e-05	0.00492958	0.00188311	0.0613695	0.000268556	0.0231757	0.960788	0.000208219	0.0204068	0.901548	0	0.00321242	0.0801551	0.894171	0	NA	NA	NA
vRhyme_bin_10912	14874	No	NA	25	0	0	Low-quality	Genome-fragment	12.89	AAI-based (high-confidence)	0	1	no viral genes detected	1010	0.27527	0.26267	0.280334	0.207729	0.661948	0	0.33759	2	14474	5315	7237	12	2.06746	2.03345	8.67331e-06	0.00416493	0.00411331	0.0907007	0.000244775	0.0221258	0.954352	0.00019243	0.0196179	0.881232	0	0.00220848	0.0664602	0.908574	0	NA	NA	NA
vRhyme_bin_10913	15088	No	NA	19	3	1	Low-quality	Genome-fragment	8.23	AAI-based (medium-confidence)	0	1		1011	0.28678	0.275219	0.297633	0.218165	0.697844	0	0.355128	2	14688	6822	7344	7	1.22635	1.56611	1.80098e-06	0.00189788	0.0277839	0.235728	0.000584816	0.0341999	0.876696	0.000313222	0.0250289	0.775218	0	0.00210929	0.0649505	0.91205	0	NA	NA	NA
vRhyme_bin_10914	15376	No	NA	30	1	1	Low-quality	Genome-fragment	25.67	AAI-based (high-confidence)	0	1		1012	0.39921	0.37752	0.448563	0.538809	0.894966	0	0.531814	2	14976	7288	7488	24	6.32333	3.55621	3.35441e-05	0.00819073	0.0415149	0.288149	0.000788969	0.0397233	0.88592	0.00037783	0.0274893	0.819455	0	0.00250321	0.0707561	0.908437	0	NA	NA	NA
vRhyme_bin_10915	18127	No	NA	23	1	0	Low-quality	Genome-fragment	10.87	HMM-based (lower-bound)	0	1		1013	0.363531	0.333316	0.303058	0.343151	0.881252	0	0.444862	2	17727	6704	8863.5	29	1.79131	1.89278	3.05114e-05	0.00781171	0.0217884	0.208751	0.00115833	0.0481318	0.771573	0.00048908	0.0312756	0.670454	0	0.00281228	0.0749971	0.88175	0	NA	NA	NA
vRhyme_bin_10916	19140	No	NA	23	17	1	Low-quality	Genome-fragment	10.86	AAI-based (medium-confidence)	0	1		1014	0.274577	0.302674	0.335349	0.256868	0.793165	0	0.392527	2	18740	6045	9370	10	7.66096	3.91432	4.38488e-06	0.00296138	6.24359e-06	0.00353372	0.000340636	0.0261012	0.943969	0.000209683	0.0204784	0.884543	0	0.00196262	0.0626518	0.927187	0	NA	NA	NA
vRhyme_bin_10917	32707	No	NA	36	4	0	Medium-quality	Genome-fragment	68.11	AAI-based (medium-confidence)	0	1		1015	0.482859	0.450971	0.50479	0.428566	0.734683	0	0.520374	4	31907	6717	7976.8	60	0.578647	1.84525	5.68819e-05	0.0158555	0.00943725	0.215333	0.000295495	0.0355213	0.853327	0.000128569	0.023936	0.75773	0	0.000938866	0.0663627	0.893175	0	NA	NA	NA
vRhyme_bin_10918	19536	No	NA	33	3	2	Low-quality	Genome-fragment	12.85	AAI-based (medium-confidence)	0	1		1016	0.233156	0.224981	0.242647	0.0844032	0.528924	0	0.262822	2	19136	7103	9568	13	0.198338	0.629823	2.36676e-06	0.00217567	0.000139618	0.0167104	0.000134498	0.0164011	0.978031	0.000124405	0.0157737	0.932155	0	0.000853419	0.0413139	0.968225	0	NA	NA	NA
vRhyme_bin_10919	15665	No	NA	26	3	1	Low-quality	Genome-fragment	24.95	AAI-based (high-confidence)	0	1		1017	0.230116	0.227061	0.228052	0.166993	0.761606	0	0.322765	2	15265	5087	7632.5	24	1.26251	1.58903	8.90261e-06	0.00421962	0.00194281	0.0623347	0.000432103	0.0293974	0.943304	0.000269659	0.0232232	0.886694	0	0.00267126	0.0730925	0.921126	0	NA	NA	NA
vRhyme_bin_1091	43034	No	NA	54	28	0	Low-quality	Genome-fragment	23.97	AAI-based (medium-confidence)	0	1		1018	0.94257	0.95164	0.941262	0.815654	0.987469	1	0.927719	6	41834	5461	6972.3	23	0.56946	2.18108	2.02573e-06	0.00371835	0.0171261	0.302486	0.000572278	0.0576448	0.724675	0.000225121	0.0359434	0.627229	1	0.000786366	0.079491	0.87825	3	NA	NA	NA
vRhyme_bin_10920	13452	No	NA	16	5	0	Low-quality	Genome-fragment	35.13	AAI-based (high-confidence)	0	1		1019	0.279412	0.25977	0.307567	0.218165	0.784929	0	0.369969	2	13052	6513	6526	33	0.356097	0.843915	4.91853e-06	0.00313641	0.0115777	0.152169	0.000382591	0.0276619	0.932392	0.000256103	0.022632	0.849435	0	0.00274935	0.0741532	0.907793	0	NA	NA	NA
vRhyme_bin_10921	33144	No	NA	46	12	0	Medium-quality	Genome-fragment	71.64	AAI-based (medium-confidence)	0	1		1020	0.33235	0.276855	0.335803	0.35278	0.704474	0	0.400452	3	32544	7182	10848	71	2.91588	3.3418	2.28813e-05	0.00928013	0.0684574	0.477707	0.000998878	0.0579266	0.759497	0.000419673	0.0371745	0.674195	0	0.00108617	0.0611442	0.927872	0	NA	NA	NA
vRhyme_bin_10922	13975	No	NA	20	7	1	Low-quality	Genome-fragment	36.65	AAI-based (high-confidence)	0	1		1021	0.43271	0.35143	0.485935	0.548734	0.940918	0	0.551946	2	13575	6586	6787.5	36	10.2978	4.53825	6.74773e-05	0.011617	0.00218326	0.0660796	0.000906665	0.0425832	0.824178	0.00043003	0.0293268	0.717461	0	0.00297221	0.0771	0.872709	0	NA	NA	NA
vRhyme_bin_10923	44536	No	NA	39	6	2	Low-quality	Genome-fragment	22.8	AAI-based (high-confidence)	0	1		1022	0.302061	0.314276	0.299151	0.100135	0.544356	0	0.311996	3	43936	12175	14645.3	22	2.13167	2.85051	8.90786e-06	0.00531986	0.000636354	0.0504129	9.59284e-05	0.0195795	0.958424	5.98142e-05	0.0154664	0.907161	0	0.000714886	0.0528876	0.934501	0	NA	NA	NA
vRhyme_bin_10924	14692	No	NA	32	8	0	Low-quality	Genome-fragment	37.26	AAI-based (high-confidence)	0	1		1023	0.299459	0.272783	0.253012	0.237946	0.803652	0	0.37337	2	14292	6877	7146	35	0.0610673	0.349478	7.22863e-06	0.00380227	0.0174964	0.187064	0.00106687	0.0461925	0.837474	0.000503266	0.0317259	0.748442	0	0.00277268	0.0744672	0.909733	0	NA	NA	NA
vRhyme_bin_10925	14138	No	NA	40	5	1	Low-quality	Genome-fragment	23.12	AAI-based (high-confidence)	0	1		1024	0.283204	0.263559	0.262557	0.27943	0.782581	0	0.374266	2	13738	5473	6869	22	3.2892	2.56484	7.12216e-07	0.0011935	0.0333604	0.258304	0.00207008	0.0643441	0.739796	0.000879243	0.0419343	0.654214	0	0.00296157	0.0769619	0.910191	0	NA	NA	NA
vRhyme_bin_10926	17905	No	NA	6	1	0	Low-quality	Genome-fragment	27.74	AAI-based (medium-confidence)	0	1		1025	0.31391	0.257654	0.268469	0.214495	0.767106	0	0.364327	2	17505	5837	8752.5	28	0.00098489	0.0443822	8.8672e-08	0.000421122	0.0401386	0.283332	0.00105842	0.046009	0.872743	0.000530983	0.0325878	0.799907	0	0.00183723	0.0606173	0.951369	0	NA	NA	NA
vRhyme_bin_10927	14088	No	NA	20	8	0	Low-quality	Genome-fragment	42.75	AAI-based (high-confidence)	0	1		1026	0.32932	0.374841	0.363337	0.331705	0.828277	0	0.445496	2	13688	5697	6844	41	5.7793	3.39979	1.1416e-06	0.00151102	0.00549268	0.104811	0.000548342	0.0331162	0.917386	0.000327413	0.0255896	0.840226	0	0.00558734	0.10571	0.832288	0	NA	NA	NA
vRhyme_bin_10928	16861	No	NA	19	12	0	Low-quality	Genome-fragment	40.63	AAI-based (medium-confidence)	0	1		1027	0.246385	0.23111	0.232887	0.201917	0.760237	0	0.334507	2	16461	7810	8230.5	39	0.0137272	0.165694	1.74687e-06	0.00186915	0.0363176	0.269509	0.000827619	0.0406846	0.871988	0.000411319	0.0286817	0.79165	0	0.00222486	0.0667062	0.929268	0	NA	NA	NA
vRhyme_bin_10929	29301	No	NA	37	3	0	Medium-quality	Genome-fragment	63.72	AAI-based (medium-confidence)	0	1		1028	0.266012	0.231994	0.236317	0.160247	0.535898	0	0.286094	2	28901	6347	14450.5	62	0.373489	0.864279	1.23494e-05	0.00496979	0.00509636	0.100959	0.000174849	0.0187002	0.964327	0.000132524	0.0162803	0.906251	0	0.00106492	0.0461503	0.9548	0	NA	NA	NA
vRhyme_bin_1092	15111	No	NA	3	0	0	Low-quality	Genome-fragment	22.72	AAI-based (medium-confidence)	0	1	no viral genes detected	1029	0.278928	0.269384	0.270254	0.27943	0.752267	0	0.370053	2	14711	6823	7355.5	12	3.32034	2.57695	4.87672e-06	0.00312305	0.121568	0.493089	0.00267774	0.0731811	0.697926	0.00111913	0.0473104	0.608337	0	0.00354255	0.084173	0.916581	0	NA	NA	NA
vRhyme_bin_10930	21197	No	NA	16	0	0	Low-quality	Genome-fragment	19.83	AAI-based (high-confidence)	0	1	no viral genes detected	1030	0.269709	0.319011	0.282635	0.245934	0.788926	0	0.381243	2	20797	8839	10398.5	19	4.76229	3.08619	2.83747e-05	0.00753322	0.00284889	0.0754837	0.000295329	0.0243034	0.938602	0.000179041	0.0189231	0.872376	0	0.00345981	0.0831842	0.84946	0	NA	NA	NA
vRhyme_bin_10931	25186	No	NA	36	3	3	Low-quality	Genome-fragment	24.14	HMM-based (lower-bound)	0	1		1031	0.313327	0.270654	0.261848	0.240702	0.683592	0	0.354025	2	24786	7026	12393	28	1.32617	1.6286	1.87268e-05	0.00611993	0.0594905	0.344936	0.00149994	0.0547712	0.751486	0.000600558	0.0346571	0.668467	0	0.00109023	0.0466953	0.957581	0	NA	NA	NA
vRhyme_bin_10932	11067	No	NA	18	1	0	Low-quality	Genome-fragment	22.21	AAI-based (high-confidence)	0	1		1032	0.311923	0.294475	0.290756	0.25926	0.773018	0	0.385886	2	10667	5247	5333.5	21	1.46619e-05	0.00541515	2.18163e-05	0.0066055	0.0932971	0.431966	0.00153459	0.0554002	0.760447	0.000674054	0.0367166	0.657821	0	0.00212299	0.0651612	0.928357	0	NA	NA	NA
vRhyme_bin_10933	33651	No	NA	44	12	1	Medium-quality	Genome-fragment	56.42	AAI-based (high-confidence)	0	1		1033	0.358556	0.357082	0.398316	0.287708	0.696152	0	0.419563	2	33251	6793	16625.5	55	7.37488	3.84054	8.71964e-05	0.0132058	0.000525966	0.0324335	0.000218217	0.020891	0.967043	0.000146784	0.0171338	0.922114	0	0.00125779	0.0501555	0.959601	0	NA	NA	NA
vRhyme_bin_10934	13428	No	NA	25	7	0	Low-quality	Genome-fragment	35.84	AAI-based (high-confidence)	0	1		1034	0.425708	0.395928	0.413211	0.399957	0.895272	0	0.506015	2	13028	5575	6514	33	6.70556	3.66212	5.56883e-06	0.00333731	0.00951499	0.137949	0.00117323	0.0484403	0.857346	0.000540231	0.0328704	0.793749	0	0.00387822	0.0880706	0.902669	0	NA	NA	NA
vRhyme_bin_10935	16729	No	NA	16	9	0	Low-quality	Genome-fragment	24.72	AAI-based (medium-confidence)	0	1		1035	0.244409	0.217025	0.242647	0.112308	0.544524	0	0.272182	2	16329	7190	8164.5	24	0.629009	1.12161	5.02123e-06	0.00316898	0.00110777	0.0470696	0.000217599	0.0208614	0.960096	0.000168367	0.0183503	0.894909	0	0.00133919	0.051753	0.950054	0	NA	NA	NA
vRhyme_bin_10936	22430	No	NA	3	2	0	Low-quality	Genome-fragment	9.91	AAI-based (high-confidence)	0	1		1036	0.267683	0.320569	0.32842	0.243068	0.696479	0	0.371244	2	22030	8185	11015	9	8.51759	4.12737	3.30096e-06	0.00256942	3.1464e-06	0.00250855	0.000274857	0.023446	0.970628	0.000163691	0.0180937	0.94162	0	0.00119452	0.0488779	0.968956	0	NA	NA	NA
vRhyme_bin_10937	15448	No	NA	12	4	0	Low-quality	Genome-fragment	25.98	AAI-based (medium-confidence)	0	1		1037	0.241233	0.217025	0.242647	0.119319	0.591339	0	0.282313	2	15048	7247	7524	25	0.852538	1.30579	6.01631e-06	0.00346881	0.00134147	0.0517971	0.000262438	0.0229102	0.946038	0.000179566	0.0189508	0.871901	0	0.00128215	0.0506389	0.944047	0	NA	NA	NA
vRhyme_bin_10938	39238	No	NA	67	19	0	Low-quality	Genome-fragment	42.87	HMM-based (lower-bound)	0	1		1038	0.290327	0.292564	0.296489	0.211454	0.746897	0	0.367546	5	38238	5700	7647.6	68	0.457402	1.75541	4.35728e-06	0.00574235	0.00891567	0.241606	0.00034293	0.0472359	0.792757	0.000155143	0.0316527	0.686198	0	0.00140542	0.103463	0.812471	0	NA	NA	NA
vRhyme_bin_10939	23509	No	NA	21	0	0	Low-quality	Genome-fragment	12.97	AAI-based (medium-confidence)	0	1	no viral genes detected	1039	0.351748	0.307309	0.334215	0.227244	0.722114	0	0.388526	3	22909	5673	7636.3	12	1.86177	2.66396	4.54645e-06	0.00410119	0.0105134	0.192185	0.000569803	0.0436858	0.834664	0.000257225	0.0298103	0.743112	0	0.00126854	0.0708164	0.900972	0	NA	NA	NA
vRhyme_bin_1093	14217	No	NA	18	8	1	Low-quality	Genome-fragment	6.11	HMM-based (lower-bound)	0	1		1040	0.274384	0.290594	0.306866	0.191537	0.720771	0	0.35683	2	13817	6662	6908.5	8	1.53445	1.75183	3.5393e-08	0.000266056	0.00729088	0.120755	0.000329549	0.0256729	0.935755	0.000223238	0.02113	0.851537	0	0.00190749	0.0617656	0.921527	0	NA	NA	NA
vRhyme_bin_10940	14570	No	NA	12	0	2	Not-determined	Genome-fragment	NA	NA	0	1	no viral genes detected	NA	NA	NA	NA	NA	NA	NA	NA	NA	NA	NA	NA	NA	NA	NA	NA	NA	NA	NA	NA	NA	NA	NA	NA	NA	NA	NA	NA	NA	NA	NA	NA	NA
vRhyme_bin_10941	20133	No	NA	20	3	0	Low-quality	Genome-fragment	6.3	AAI-based (medium-confidence)	0	1		1042	0.341511	0.315817	0.308798	0.283212	0.803451	0	0.410558	3	19533	5334	6511	14	2.59755	2.82733	1.35233e-05	0.00701637	0.0192263	0.247258	0.000967348	0.0563589	0.745158	0.000425209	0.038512	0.625028	0	0.00286564	0.106868	0.829006	0	NA	NA	NA
vRhyme_bin_10942	24636	No	NA	37	7	0	Low-quality	Genome-fragment	42.5	AAI-based (high-confidence)	0	1		1043	0.312537	0.314303	0.314499	0.218811	0.740529	0	0.380136	4	23836	5239	5959	52	0.604468	1.76181	8.00635e-07	0.00193236	0.0267163	0.379923	0.000605148	0.055294	0.754421	0.000268445	0.0367795	0.644061	0	0.00201648	0.0961748	0.837648	0	NA	NA	NA
vRhyme_bin_10943	12731	No	NA	15	1	0	Low-quality	Genome-fragment	36	AAI-based (high-confidence)	0	1		1044	0.641314	0.626718	0.655187	0.754704	0.94122	1	0.723829	2	12331	5483	6165.5	34	6.22198	3.5276	0.000110722	0.014881	0.0260221	0.228132	0.000709224	0.0376623	0.851537	0.000358913	0.0267923	0.743991	0	0.0032577	0.080718	0.862267	0	NA	NA	NA
vRhyme_bin_10944	28648	No	NA	42	12	0	Low-quality	Genome-fragment	16.71	AAI-based (medium-confidence)	0	1		1045	0.484605	0.495746	0.510804	0.449963	0.691374	0	0.526498	4	27848	6295	6962	16	5.96026	5.46807	1.29326e-05	0.00828551	0.0121178	0.268398	0.000291414	0.0384139	0.878585	0.000151774	0.027303	0.794025	0	0.00107492	0.074359	0.908457	0	NA	NA	NA
vRhyme_bin_10945	12961	No	NA	11	3	1	Low-quality	Genome-fragment	17.75	AAI-based (high-confidence)	0	1		1046	0.20585	0.228148	0.242415	0.162142	0.652707	0	0.298252	2	12561	6025	6280.5	17	3.66424	2.70712	1.98283e-08	0.00019914	0.000425762	0.0291809	0.000241097	0.0219589	0.950849	0.000186186	0.0192969	0.871317	0	0.00230157	0.0678464	0.90112	0	NA	NA	NA
vRhyme_bin_10946	24231	No	NA	28	16	0	Medium-quality	Genome-fragment	54.56	AAI-based (high-confidence)	0	1		1047	0.575909	0.581433	0.578593	0.427986	0.913221	1	0.615428	2	23831	5338	11915.5	56	7.20482	3.796	4.43004e-05	0.0094128	0.000605039	0.0347862	0.000295564	0.0243131	0.940514	0.00017794	0.0188648	0.879074	0	0.00251086	0.0708641	0.90358	1	NA	NA	NA
vRhyme_bin_10947	12826	No	NA	20	3	0	Low-quality	Genome-fragment	43.8	AAI-based (high-confidence)	0	1		1048	0.249365	0.190613	0.238266	0.166993	0.792655	0	0.327578	2	12426	5270	6213	42	0.815196	1.27687	3.70086e-10	2.72061e-05	0.00276125	0.0743135	0.000770268	0.0392497	0.859858	0.000390579	0.0279492	0.769555	0	0.00321605	0.0802004	0.874563	0	NA	NA	NA
vRhyme_bin_10948	35708	No	NA	65	23	0	Medium-quality	Genome-fragment	66.31	HMM-based (lower-bound)	0	1		1049	0.243606	0.208823	0.21819	0.153535	0.623952	0	0.289621	2	35308	13684	17654	91	1.30641	1.61642	7.76525e-06	0.00394087	0.0045339	0.095225	0.000326981	0.0255727	0.931377	0.000156392	0.0176857	0.882605	0	0.000914286	0.0427618	0.959524	0	NA	NA	NA
vRhyme_bin_10949	28054	No	NA	45	3	1	Low-quality	Genome-fragment	42.78	AAI-based (high-confidence)	0	1		1050	0.335791	0.294071	0.283907	0.218368	0.658393	0	0.358106	3	27454	7209	9151.3	41	0.56571	1.49396	3.4836e-06	0.00341749	0.0283227	0.31377	0.000636186	0.0463597	0.792413	0.000277459	0.0305898	0.692084	0	0.00119678	0.0684261	0.903147	0	NA	NA	NA
vRhyme_bin_1094	57758	No	NA	54	14	2	High-quality	High-quality	100	AAI-based (high-confidence)	0	1	contig >1.5x longer than expected genome length	1051	0.91102	0.891222	0.876409	0.90467	0.980418	1	0.912748	4	56958	8389	14239.5	132	5.31542	5.2038	7.75115e-06	0.00645649	0.0360873	0.404162	0.000759933	0.0619312	0.778861	0.000314811	0.0400013	0.705914	2	0.00208022	0.10288	0.880362	0	350_0	543_0	332_0
vRhyme_bin_10950	18489	No	NA	29	2	0	Low-quality	Genome-fragment	16.02	AAI-based (high-confidence)	0	1		1052	0.291518	0.247792	0.26384	0.214495	0.715733	0	0.346676	2	18089	5264	9044.5	15	1.39556	1.67066	6.32019e-07	0.00112429	0.0402353	0.283673	0.00105142	0.0458567	0.797884	0.000478051	0.0309209	0.694828	0	0.00150811	0.0549202	0.938998	0	NA	NA	NA
vRhyme_bin_10951	37891	No	NA	45	23	0	High-quality	High-quality	91.29	AAI-based (high-confidence)	0	1.01		1053	0.195013	0.18547	0.190314	0.0943169	0.598521	0	0.252727	2	37491	18670	18745.5	90	1.28947	1.60591	1.04455e-06	0.00144537	3.47907e-05	0.00834154	0.000164825	0.0181562	0.963985	9.78585e-05	0.0139899	0.922413	0	0.00140115	0.0529368	0.932845	0		333_0
vRhyme_bin_10952	21730	No	NA	12	2	0	Medium-quality	Genome-fragment	52.78	AAI-based (medium-confidence)	0	1		1054	0.36774	0.326247	0.342126	0.238292	0.747037	0	0.404288	3	21130	5039	7043.3	38	1.08099	2.05089	9.64272e-06	0.00593477	0.010427	0.183782	0.00037675	0.0368233	0.858057	0.000206133	0.0269689	0.742108	0	0.00178299	0.0840309	0.859208	0	NA	NA	NA
vRhyme_bin_10953	24813	No	NA	22	4	0	Medium-quality	Genome-fragment	64.83	AAI-based (high-confidence)	0	1		1055	0.363358	0.319734	0.328379	0.291143	0.774693	0	0.415461	3	24213	5132	8071	64	2.70725	3.29071	1.94979e-05	0.00883128	0.0047834	0.138258	0.00037008	0.0368777	0.860865	0.000184879	0.0269461	0.757707	0	0.00160687	0.0778284	0.868431	0	NA	NA	NA
vRhyme_bin_10954	33559	No	NA	34	12	0	Medium-quality	Genome-fragment	88.86	AAI-based (medium-confidence)	0	1		1056	0.518238	0.558762	0.516039	0.315518	0.866018	0	0.554915	2	33159	7263	16579.5	85	4.45908	2.98633	6.26628e-06	0.00354014	0.00147765	0.0543627	0.000247496	0.0222484	0.950097	0.000148564	0.0172374	0.895434	0	0.00193496	0.0622086	0.915652	1	NA	NA	NA
vRhyme_bin_10955	37837	No	NA	34	0	2	Low-quality	Genome-fragment	35.44	AAI-based (high-confidence)	0	1	no viral genes detected	1057	0.331782	0.30577	0.338549	0.248325	0.630857	0	0.371057	4	37037	7137	9259.3	34	2.5325	3.84193	6.69234e-06	0.00572973	0.0252946	0.326403	0.000402934	0.0429908	0.823259	0.000176716	0.0288627	0.732697	0	0.00130685	0.0820408	0.86401	0	NA	NA	NA
vRhyme_bin_10956	20110	No	NA	25	1	2	Low-quality	Genome-fragment	10.62	AAI-based (medium-confidence)	0	1		1058	0.271371	0.270991	0.269877	0.0844032	0.642662	0	0.307861	3	19510	5405	6503.3	10	0.473574	1.37312	7.84744e-06	0.00514613	0.000336619	0.0327929	0.000149796	0.0232756	0.946136	0.000113195	0.0209262	0.857408	0	0.00143107	0.0755635	0.886518	0	NA	NA	NA
vRhyme_bin_10957	18978	No	NA	39	7	4	Low-quality	Genome-fragment	20.41	AAI-based (medium-confidence)	0	1		1059	0.281219	0.290594	0.290075	0.205804	0.728881	0	0.359315	2	18578	5308	9289	16	0.188601	0.614167	1.50205e-06	0.00173323	0.0081227	0.127457	0.000319682	0.0252856	0.944548	0.000215373	0.0207544	0.875173	0	0.00261188	0.0722756	0.914523	0	NA	NA	NA
vRhyme_bin_10958	12084	No	NA	12	1	0	Low-quality	Genome-fragment	25.3	AAI-based (high-confidence)	0	1		1060	0.267404	0.270736	0.28619	0.208045	0.784302	0	0.363335	2	11684	5123	5842	24	0.0895919	0.423301	8.59893e-08	0.000414703	0.00373929	0.0864788	0.000459939	0.0303295	0.901357	0.000270095	0.023242	0.803206	0	0.00280604	0.0749138	0.885775	0	NA	NA	NA
vRhyme_bin_10959	20869	No	NA	10	8	0	Low-quality	Genome-fragment	11.8	AAI-based (high-confidence)	0	1		1061	0.376309	0.323696	0.339509	0.227244	0.738413	0	0.401034	3	20269	5186	6756.3	6	0.283717	1.04942	3.70778e-06	0.00375802	0.0184456	0.248809	0.000516544	0.0433597	0.850015	0.000292571	0.0328004	0.731917	0	0.00185195	0.0837809	0.897129	0	NA	NA	NA
vRhyme_bin_1095	26221	No	NA	12	4	0	Low-quality	Genome-fragment	48.81	AAI-based (medium-confidence)	0	1		1062	0.27634	0.232149	0.245888	0.226909	0.77759	0	0.351775	2	25821	7065	12910.5	44	0.87376	1.32194	6.93023e-07	0.0011773	0.0840014	0.409881	0.00222139	0.0666543	0.733371	0.000938218	0.0433179	0.644936	0	0.00219134	0.0662018	0.942819	0	NA	NA	NA
vRhyme_bin_10960	26252	No	NA	25	1	6	Low-quality	Genome-fragment	13.28	AAI-based (medium-confidence)	0	1		1063	0.330283	0.290163	0.334985	0.198071	0.641853	0	0.359071	3	25652	5298	8550.7	11	0.46898	1.30659	1.47606e-06	0.00235268	0.00729784	0.152456	0.000276608	0.0295215	0.91393	0.000161169	0.023766	0.818876	0	0.00108755	0.0651095	0.912415	0	NA	NA	NA
vRhyme_bin_10961	21475	No	NA	30	2	0	Medium-quality	Genome-fragment	55.76	AAI-based (medium-confidence)	0	1		1064	0.288847	0.269056	0.235465	0.237946	0.749068	0	0.356076	2	21075	9468	10537.5	54	1.63511	1.80838	1.22291e-05	0.00494553	0.0213194	0.206492	0.00105125	0.045853	0.846696	0.000475622	0.0308422	0.773609	0	0.00260026	0.0721146	0.928785	0	NA	NA	NA
vRhyme_bin_10962	11993	No	NA	12	12	0	Low-quality	Genome-fragment	6.58	AAI-based (high-confidence)	0	1		1065	0.221651	0.230124	0.233705	0.126252	0.651225	0	0.292591	2	11593	5372	5796.5	6	1.10209	1.48465	2.04293e-05	0.00639207	9.55415e-05	0.0138233	0.000208122	0.020402	0.959185	0.000181154	0.0190344	0.881415	0	0.00246945	0.0702773	0.907344	0	NA	NA	NA
vRhyme_bin_10963	33371	No	NA	22	10	0	Medium-quality	Genome-fragment	60.99	AAI-based (high-confidence)	0	1		1066	0.283204	0.246726	0.236763	0.226909	0.764074	0	0.351535	2	32971	6137	16485.5	58	0.566493	1.06442	6.49032e-06	0.00360287	0.0561116	0.334997	0.00141055	0.0531139	0.786769	0.000629845	0.0354921	0.689723	0	0.0020695	0.064335	0.936455	0	NA	NA	NA
vRhyme_bin_10964	15026	No	NA	8	3	0	Low-quality	Genome-fragment	23.45	AAI-based (medium-confidence)	0	1		1067	0.239302	0.219421	0.242647	0.104606	0.624592	0	0.286114	2	14626	5090	7313	23	0.137819	0.525013	4.92048e-06	0.00313703	8.71009e-05	0.0131986	0.000206102	0.0203028	0.975583	0.000174876	0.0187017	0.933896	0	0.00152699	0.0552628	0.961057	0	NA	NA	NA
vRhyme_bin_10965	14207	No	NA	16	3	0	Low-quality	Genome-fragment	39.24	AAI-based (medium-confidence)	0	1		1068	0.270718	0.236001	0.239956	0.201917	0.813684	0	0.352455	2	13807	6022	6903.5	37	0.304911	0.780911	3.5677e-06	0.00267122	0.0102936	0.143482	0.000724967	0.038078	0.874842	0.000362895	0.0269405	0.790685	0	0.00414825	0.0910851	0.841976	0	NA	NA	NA
vRhyme_bin_10966	18559	No	NA	39	13	0	Medium-quality	Genome-fragment	56.55	AAI-based (high-confidence)	0	1		1069	0.304048	0.304962	0.304126	0.316291	0.845562	0	0.414998	2	18159	8922	9079.5	55	5.33035	3.26507	2.59634e-06	0.00227874	0.015467	0.175881	0.000788527	0.0397121	0.86461	0.000368853	0.0271607	0.788521	0	0.00337917	0.0822091	0.881326	0	NA	NA	NA
vRhyme_bin_10967	15807	No	NA	19	2	1	Low-quality	Genome-fragment	19.45	AAI-based (high-confidence)	0	1		1070	0.241233	0.219421	0.242647	0.112308	0.624949	0	0.288111	2	15407	6692	7703.5	18	0.0820138	0.405003	1.74432e-07	0.000590647	0.00114995	0.0479573	0.000246148	0.0221878	0.944076	0.000179182	0.0189305	0.857016	0	0.00152899	0.055299	0.931884	0	NA	NA	NA
vRhyme_bin_10968	33427	No	NA	29	13	1	Medium-quality	Genome-fragment	55.79	AAI-based (medium-confidence)	0	1		1071	0.249355	0.240101	0.22946	0.173221	0.626921	0	0.303812	2	33027	11703	16513.5	54	0.053594	0.327396	1.03828e-05	0.00455693	0.00775706	0.124556	0.00054057	0.0328807	0.88968	0.00024031	0.0219231	0.826104	0	0.000814225	0.0403541	0.967736	0	NA	NA	NA
vRhyme_bin_10969	12559	No	NA	16	2	0	High-quality	High-quality	100	AAI-based (high-confidence)	0	1		1072	0.225001	0.206213	0.240757	0.104606	0.620004	0	0.279316	2	12159	5931	6079.5	65	0.476015	0.97572	1.23679e-06	0.00157276	0.000176124	0.0187683	0.000205201	0.0202584	0.967219	0.000188435	0.0194131	0.901571	0	0.00142558	0.0533963	0.955676	0
vRhyme_bin_1096	12043	No	NA	5	3	0	Low-quality	Genome-fragment	12.08	AAI-based (medium-confidence)	0	1		1073	0.296645	0.311449	0.380281	0.258715	0.809547	0	0.411327	2	11643	5578	5821.5	8	6.01775	3.46922	6.36229e-07	0.00112803	5.63801e-06	0.00335798	0.000369422	0.0271817	0.945729	0.000259689	0.0227899	0.879284	0	0.00321743	0.0802176	0.914903	0	NA	NA	NA
vRhyme_bin_10970	13991	No	NA	6	1	0	Low-quality	Genome-fragment	23.26	AAI-based (medium-confidence)	0	1		1074	0.271991	0.255907	0.274637	0.183263	0.725733	0	0.342306	2	13591	6040	6795.5	23	0.0197281	0.198636	1.30248e-06	0.00161399	0.00360648	0.0849292	0.000257458	0.0226918	0.942674	0.000186383	0.0193071	0.856401	0	0.00291221	0.0763178	0.875109	0	NA	NA	NA
vRhyme_bin_10971	36434	No	NA	52	7	1	Medium-quality	Genome-fragment	54.3	AAI-based (medium-confidence)	0	1		1075	0.310845	0.317945	0.316104	0.204608	0.599536	0	0.349808	4	35634	5260	8908.5	49	2.63879	3.49185	1.0877e-05	0.00674149	0.0066428	0.185817	0.000266394	0.0384279	0.848665	0.000116088	0.0255795	0.766884	0	0.000814081	0.0634695	0.909017	0	NA	NA	NA
vRhyme_bin_10972	18425	No	NA	8	1	0	Low-quality	Genome-fragment	11.51	AAI-based (high-confidence)	0	1		1076	0.244409	0.224981	0.242647	0.0907684	0.508487	0	0.262258	2	18025	6743	9012.5	10	1.30853	1.61773	3.41578e-06	0.00261373	0.000977112	0.0442066	0.000146774	0.0171332	0.976172	0.000132417	0.0162737	0.925373	0	0.00113317	0.047606	0.95805	0	NA	NA	NA
vRhyme_bin_10973	21963	No	NA	48	15	0	Medium-quality	Genome-fragment	52.81	AAI-based (medium-confidence)	0	1.22		1077	0.912128	0.924387	0.923133	0.797268	0.982718	1	0.907927	2	21563	9993	10781.5	51	0.142929	0.534658	1.18708e-05	0.00487253	0.0074255	0.121865	0.000296775	0.0243629	0.956324	0.000155031	0.0176086	0.924349	0	0.00187282	0.0612016	0.941448	7	NA	NA	NA
vRhyme_bin_10974	19946	No	NA	27	11	0	Low-quality	Genome-fragment	37.98	AAI-based (high-confidence)	0	1		1078	0.244123	0.211875	0.232731	0.14864	0.583133	0	0.2841	2	19546	9415	9773	37	0.42124	0.917868	1.83781e-06	0.00191719	0.00326374	0.0807928	0.000251542	0.0224295	0.951918	0.000164821	0.018156	0.890947	0	0.00115459	0.048054	0.955912	0	NA	NA	NA
vRhyme_bin_10975	10857	No	NA	5	0	0	Low-quality	Genome-fragment	17.71	AAI-based (medium-confidence)	0	1.43	no viral genes detected	1079	0.279887	0.243592	0.243696	0.195111	0.806387	0	0.353735	2	10457	5035	5228.5	16	0.525122	1.02481	1.67073e-06	0.00182796	0.00366341	0.0855969	0.000884159	0.0420514	0.841094	0.000452011	0.030067	0.732503	0	0.00313412	0.0791722	0.91152	0	NA	NA	NA
vRhyme_bin_10976	31218	No	NA	27	14	0	Medium-quality	Genome-fragment	77.4	AAI-based (high-confidence)	0	1		1080	0.334335	0.306403	0.291802	0.229112	0.799509	0	0.392232	4	30418	6015	7604.5	72	0.440172	1.47684	1.33384e-05	0.00830409	0.00869917	0.189288	0.000630796	0.0557061	0.746556	0.000274541	0.0363347	0.639794	0	0.00203749	0.0979864	0.839477	0	NA	NA	NA
vRhyme_bin_10977	14012	No	NA	18	3	0	Low-quality	Genome-fragment	24.48	AAI-based (medium-confidence)	0	1.26		1081	0.603333	0.620944	0.595529	0.394348	0.894056	1	0.621642	2	13612	6023	6806	23	0.249517	0.706424	2.08799e-05	0.00646218	0.00639235	0.113069	0.000486635	0.0311973	0.899011	0.00029993	0.024492	0.790944	1	0.00137493	0.0524391	0.940747	1	NA	NA	NA
vRhyme_bin_10978	16728	No	NA	28	3	0	Low-quality	Genome-fragment	28.3	AAI-based (medium-confidence)	0	1		1082	0.239302	0.219421	0.242647	0.0976126	0.530545	0	0.265905	2	16328	6011	8164	31	0.0801924	0.400481	4.6062e-06	0.00303519	0.000316017	0.0251403	0.000174847	0.0187001	0.962253	0.000152612	0.0174706	0.884835	0	0.00137827	0.0525027	0.937357	0	NA	NA	NA
vRhyme_bin_10979	19951	No	NA	20	3	0	Low-quality	Genome-fragment	33.83	AAI-based (high-confidence)	0	1		1083	0.31226	0.299981	0.332789	0.278946	0.7437	0	0.393535	2	19551	6038	9775.5	33	4.8189	3.10448	3.70704e-06	0.00272288	0.00554459	0.105305	0.000352087	0.0265363	0.925556	0.000207836	0.020388	0.84884	0	0.00231544	0.0680506	0.908389	0	NA	NA	NA
vRhyme_bin_1097	36625	No	NA	25	8	0	Low-quality	Genome-fragment	17.57	AAI-based (medium-confidence)	0	1		1084	0.458516	0.439999	0.437397	0.372654	0.751666	0	0.492046	5	35625	5738	7125	57	5.11089	4.9266	5.85336e-06	0.00608292	0.0324256	0.362881	0.000453066	0.0432604	0.851889	0.000223506	0.0306161	0.753286	0	0.00158234	0.105824	0.836072	0	NA	NA	NA
vRhyme_bin_10980	129198	No	NA	120	8	7	Medium-quality	Genome-fragment	77.49	AAI-based (high-confidence)	0	1		1085	0.456888	0.404179	0.391158	0.404785	0.808452	0	0.493092	3	128598	12312	42866	77	5.44626	4.56168	2.12219e-05	0.00921344	0.00548203	0.144954	0.000312508	0.0353558	0.880008	0.000136012	0.0233032	0.814483	0	0.000875578	0.0590998	0.928347	0	NA	NA	NA
[truncated: 12,132 more rows]

## Sheet: Table S4
	Codition 1 (all contigs)	Condition 2 (longest contig)	Condition 3 (purified by vClean)
Completeness (%) (Mean)	97.8	48.3	67.2
Contig length (bp) (Mean)	63,260±40,350	24.281	34.682
VC数	249	179	172
VC size (max/mean)	36 / 9.7±9.1	29 / 10.2±8.7	29 / 10.9±9.2
Quality (mean)	0.39±0.27	0.60±0.23	0.54±0.27
Clustered	737	816	792
[truncated: 4 more rows]

## Sheet: Table S5
vSAG_id	all_number_of_contigs	all_contigs_completeness	all_contigs_warnings	longest_contig_completeness	longest_contig_warnings	after_vClean_completeness	after_vClean_warnings	y_pred1	y_pred2	y_pred3	y_pred4	y_pred5	result_prediction	y_ave	VC
[truncated: 725 more rows]
